# Supplementary material for: An airway organoid-based screen identifies a role for the HIF1α-glycolysis axis in SARS-CoV-2 infection
Source: Cell Rep. 2021 Oct 15;37(6):109920. doi: 10.1016/j.celrep.2021.109920 (PMC8516798; doi:10.1016/j.celrep.2021.109920)
Supplement: Table S1. The information of chemicals used in high content screen, related to Figure 3 [file mmc2.xlsx]

## Sheet: Sheet1
Name	Vender	website
NVP-TAE684 - TAE 684	axon	http://www.axonmedchem.com/product/1416tae684.html
CAY10470 (QNZ)	Caymanchem	http://www.caymanchem.com/app/template/Product.vm/catalog/10006734
Purmorphamine	Caymanchem	http://www.caymanchem.com/app/template/Product.vm/catalog/10009634
Sorafenib (BAY 43-9006)	Caymanchem	http://www.caymanchem.com/app/template/Product.vm/catalog/10009644/promo/emolecules
Tyrphostin 46 (AG 99)	Caymanchem	http://www.caymanchem.com/app/template/Product.vm/catalog/10010313
Tyrphostin 47 (AG 213, RG-50864)	Caymanchem	http://www.caymanchem.com/app/template/Product.vm/catalog/10010314
Tyrphostin 51 (AG 183)	Caymanchem	http://www.caymanchem.com/app/template/Product.vm/catalog/10010315
Tarceva (Erlotininb, CP 358774)	Caymanchem	http://www.caymanchem.com/app/template/Product.vm/catalog/10483
BIBF1120	Caymanchem	http://www.caymanchem.com/app/template/Product.vm/catalog/11022/promo/emolecules
CHIR99021	Caymanchem	http://www.caymanchem.com/app/template/Product.vm/catalog/13122
Tyrphostin AG 126	Caymanchem	http://www.caymanchem.com/app/template/Product.vm/catalog/13297
(E)-4-Hydroxyhexenal	Caymanchem	http://www.caymanchem.com/app/template/Product.vm/catalog/32060
JAK2 Inhibitor III, SD-1029 (NSC 371488)	Millipore	http://www.emdmillipore.com/chemicals/jak2-inhibitor-iii-sd-1029/EMD_BIO-573098/p_WkSb.s1O7mcAAAErMhkqPdBL
JAK Inhibitor I (Merck-5, Mk-5)	Millipore	http://www.emdmillipore.com/chemicals/jak-inhibitor-i/EMD_BIO-420099/p_WkSb.s1O7mcAAAErMhkqPdBL
SAG	Millipore	http://www.emdmillipore.com/chemicals/smoothened-agonist-sag/EMD_BIO-566660/p_2_.b.s1O9UkAAAEr__xYr6Hg
STAT3 Inhibitor III, WP1066	Millipore	http://www.emdmillipore.com/chemicals/stat3-inhibitor-iii-wp1066/EMD_BIO-573097/p_QOib.s1Oq3YAAAEjKxx9.zLX
STAT3 Inhibitor VII	Millipore	http://www.emdmillipore.com/chemicals/stat3-inhibitor-vii/EMD_BIO-573103/p_QOib.s1Oq3YAAAEjKxx9.zLX
Tyrphostin A1 (AG 9)	Millipore	http://www.emdmillipore.com/life-science-research/ag-9/EMD_BIO-658390/p_u3qb.s1Lz4oAAAEW0WEfVhTm
AGL 2043	Millipore	http://www.emdmillipore.com/life-science-research/agl-2043/EMD_BIO-121790/p_uuid
Akt Inhibitor VIII, Isozyme-Selective, Akti-1/2	Millipore	http://www.emdmillipore.com/life-science-research/akt-inhibitor-viii-isozyme-selective-akti-1-2/EMD_BIO-124018/p_1P.b.s1Ls8oAAAEWxmEfVhTm?WFSimpleSearch_NameOrID=Akt+Inhibitor+VIII%2C+Isozyme-Selective%2C+Akti-1%2F2&BackButtonText=search+results
BPDQ	Millipore	http://www.emdmillipore.com/life-science-research/bpdq/EMD_BIO-203697/p_u3qb.s1Lz4oAAAEW0WEfVhTm?PortalCatalogID=merck4biosciences&CountryName=United+States+of+America
BPIQ-I	Millipore	http://www.emdmillipore.com/life-science-research/bpiq-i/EMD_BIO-203696/p_u3qb.s1Lz4oAAAEW0WEfVhTm?WFSimpleSearch_NameOrID=BPIQ-I&BackButtonText=search+results
BPIQ-II	Millipore	http://www.emdmillipore.com/life-science-research/bpiq-ii/EMD_BIO-203704/p_u3qb.s1Lz4oAAAEW0WEfVhTm?WFSimpleSearch_NameOrID=BPIQ-I&BackButtonText=search+results
Casein Kinase I Inhibitor, D4476	Millipore	http://www.emdmillipore.com/life-science-research/casein-kinase-i-inhibitor-d4476/EMD_BIO-218696/p_5Jab.s1Ls84AAAEWxmEfVhTm?WFSimpleSearch_NameOrID=Casein+Kinase+I+Inhibitor&BackButtonText=search+results
EKI-785	Millipore	http://www.emdmillipore.com/life-science-research/CL-387-785/EMD_BIO-233100/p_uuid?cid=bios-x-goog-1042-1198-rc&gclid=CMOwlOS87LACFcXe4AodF173vQ
Cyclopamine-KAAD (Shh Signaling Antagonist II)	Millipore	http://www.emdmillipore.com/life-science-research/cyclopamine-kaad/EMD_BIO-239804/p_2_.b.s1O9UkAAAEr__xYr6Hg
EGFR/ErbB-2 Inhibitor	Millipore	http://www.emdmillipore.com/life-science-research/egfr-erbb-2-inhibitor/EMD_BIO-324673/p_u3qb.s1Lz4oAAAEW0WEfVhTm?WFSimpleSearch_NameOrID=EGFR%2FErbB-2+Inhibitor&BackButtonText=search+results
EGFR Inhibitor	Millipore	http://www.emdmillipore.com/life-science-research/egfr-inhibitor/EMD_BIO-324674/p_u3qb.s1Lz4oAAAEW0WEfVhTm?WFSimpleSearch_NameOrID=EGFR+Inhibitor&BackButtonText=search+results
EGFR Inhibitor III	Millipore	http://www.emdmillipore.com/life-science-research/egfr-inhibitor-iii/EMD_BIO-324833/p_u3qb.s1Lz4oAAAEW0WEfVhTm?WFSimpleSearch_NameOrID=EGFR+Inhibitor+III&BackButtonText=search+results
FGF/PDGF/VEGF RTK Inhibitor	Millipore	http://www.emdmillipore.com/life-science-research/fgf-pdgf-vegf-rtk-inhibitor/EMD_BIO-341610/p_u3qb.s1Lz4oAAAEW0WEfVhTm?WFSimpleSearch_NameOrID=FGF%2FPDGF%2FVEGF+RTK+Inhibitor+&BackButtonText=search+results
JAK2 Inhibitor II	Millipore	http://www.emdmillipore.com/life-science-research/jak2-inhibitor-ii/EMD_BIO-420132-25MG/p_uuid
JAK2 Inhibitor IV	Millipore	http://www.emdmillipore.com/life-science-research/jak2-inhibitor-iv/EMD_BIO-420139/p_u3qb.s1Lz4oAAAEW0WEfVhTm
JAK2 Inhibitor V, Z3	Millipore	http://www.emdmillipore.com/life-science-research/jak2-inhibitor-v-z3/EMD_BIO-420141/p_WkSb.s1O7mcAAAErMhkqPdBL
JAK3 Inhibitor I	Millipore	http://www.emdmillipore.com/life-science-research/jak3-inhibitor-i/EMD_BIO-420101/p_WkSb.s1O7mcAAAErMhkqPdBL
JAK3 Inhibitor III	Millipore	http://www.emdmillipore.com/life-science-research/jak3-inhibitor-iii/EMD_BIO-420106/p_uuid
JAK3 Inhibitor, Negative Control	Millipore	http://www.emdmillipore.com/life-science-research/jak3-inhibitor-negative-control/EMD_BIO-420112/p_WkSb.s1O7mcAAAErMhkqPdBL
JAK3 Inhibitor VI	Millipore	http://www.emdmillipore.com/life-science-research/jak3-inhibitor-vi/EMD_BIO-420126/p_WkSb.s1O7mcAAAErMhkqPdBL
JNK Inhibitor II	Millipore	http://www.emdmillipore.com/life-science-research/jnk-inhibitor-ii/EMD_BIO-420119/p_Qq6b.s1LTq8AAAEWx2EfVhTm
NF-kB Activation Inhibitor IV	Millipore	http://www.emdmillipore.com/life-science-research/nf-kb-activation-inhibitor-iv/EMD_BIO-481412/p_6Cub.s1LUxkAAAEWxWEfVhTm
PD 153035 (Tyrphostin AG 1517)	Millipore	http://www.emdmillipore.com/life-science-research/pd-153035/EMD_BIO-234490/p_u3qb.s1Lz4oAAAEW0WEfVhTm?WFSimpleSearch_NameOrID=PD+153035&BackButtonText=search+results
PD 156273	Millipore	http://www.emdmillipore.com/life-science-research/pd-156273/EMD_BIO-513032/p_u3qb.s1Lz4oAAAEW0WEfVhTm
PD 168393	Millipore	http://www.emdmillipore.com/life-science-research/pd-168393/EMD_BIO-513033/p_u3qb.s1Lz4oAAAEW0WEfVhTm?WFSimpleSearch_NameOrID=PD+168393+&BackButtonText=search+results
PD 174265	Millipore	http://www.emdmillipore.com/life-science-research/pd-174265/EMD_BIO-513040/p_u3qb.s1Lz4oAAAEW0WEfVhTm?WFSimpleSearch_NameOrID=PD+174265&BackButtonText=search+results
D-64406 (PDGFR Tyrosine Kinase Inhibitor I)	Millipore	http://www.emdmillipore.com/life-science-research/pdgfr-tyrosine-kinase-inhibitor-i/EMD_BIO-521230/p_u3qb.s1Lz4oAAAEW0WEfVhTm?WFSimpleSearch_NameOrID=D-64406+&BackButtonText=search+results
PDGFR Tyrosine Kinase Inhibitor III	Millipore	http://www.emdmillipore.com/life-science-research/pdgfr-tyrosine-kinase-inhibitor-iii/EMD_BIO-521232/p_u3qb.s1Lz4oAAAEW0WEfVhTm?WFSimpleSearch_NameOrID=PDGFR+Tyrosine+Kinase+Inhibitor+III&BackButtonText=search+results
SU 6668	Millipore	http://www.emdmillipore.com/life-science-research/pdgfr-tyrosine-kinase-inhibitor-vi-su6668/EMD_BIO-521235/p_u3qb.s1Lz4oAAAEW0WEfVhTm?WFSimpleSearch_NameOrID=SU+6668&BackButtonText=search+results
Smad3 Inhibitor, SIS3	Millipore	http://www.emdmillipore.com/life-science-research/smad3-inhibitor-sis3/EMD_BIO-566405/p_v3Kb.s1OV3cAAAErL78qPdBU?WFSimpleSearch_NameOrID=566405&BackButtonText=search+results&cid=bios-x-goog-1042-1778-rc&gclid=CIiDvt6i7LACFUff4AodQmloxg
STAT1 Enhancer, 2-NP	Millipore	http://www.emdmillipore.com/life-science-research/stat1-enhancer-2-np/EMD_BIO-573080/p_OKOb.s1Lds0AAAEWdmEfVhTm
STAT3 Inhibitor VIII, 5,15-DPP (5,15-Diphenylporphyrin )	Millipore	http://www.emdmillipore.com/life-science-research/stat3-inhibitor-viii-5-15-dpp/EMD_BIO-573109/p_uuid;sid=WwYFzYJXmg1bzc2-v1lpmiqX3IUXPejwYygbmzH6KC0dbQzZd-ZmZ4RpTF2IcNth_NwV0YGOpj4sygue-YJ0Opt3evIciU6HaJy97DpO6qi4tQzZd-YkOZsT?ProductID=.kCb.s1OPWAAAAEi3dlRV1.X
STAT3 Inhibitor VI, S3I-201	Millipore	http://www.emdmillipore.com/life-science-research/stat3-inhibitor-vi-s3i-201/EMD_BIO-573102/p_QOib.s1Oq3YAAAEjKxx9.zLX
STAT5 Inhibitor	Millipore	http://www.emdmillipore.com/life-science-research/stat5-inhibitor/EMD_BIO-573108/p_QOib.s1Oq3YAAAEjKxx9.zLX?WFSimpleSearch_NameOrID=573108&BackButtonText=search+results&cid=bios-x-goog-1042-1806-rc&gclid=CLvw1Kqo7LACFUFV4AodqTiTvA
SU 11652	Millipore	http://www.emdmillipore.com/life-science-research/su11652/EMD_BIO-572660/p_u3qb.s1Lz4oAAAEW0WEfVhTm?WFSimpleSearch_NameOrID=SU+11652&BackButtonText=search+results
Tyrphostin SU 1498	Millipore	http://www.emdmillipore.com/life-science-research/SU1498/EMD_BIO-572888/p_uuid?cid=bios-x-goog-1042-1815-rc&gclid=CIPUyMC37LACFUlN4AodZjd7tQ
SU 5402	Millipore	http://www.emdmillipore.com/life-science-research/su5402/EMD_BIO-572630/p_u3qb.s1Lz4oAAAEW0WEfVhTm?WFSimpleSearch_NameOrID=SU+5402&BackButtonText=search+results
ALK5 Inhibitor II Transforming Growth Factor-b Type I Receptor Kinase Inhibitor II	Millipore	http://www.emdmillipore.com/life-science-research/tgf-beta-ri-kinase-inhibitor-ix/EMD_BIO-616463/p_uuid?cid=bios-x-goog-1042-1835-rc&gclid=CPPs7P2i7LACFYTd4AodtVoiwg
Tpl2 Kinase Inhibitor	Millipore	http://www.emdmillipore.com/life-science-research/tpl2-kinase-inhibitor/EMD_BIO-616373/p_Z.Gb.s1LTrQAAAEWx2EfVhTm?WFSimpleSearch_NameOrID=Tpl2+Kinase+Inhibitor+&BackButtonText=search+results
VEGFR Tyrosine Kinase Inhibitor II	Millipore	http://www.emdmillipore.com/life-science-research/vegfr-tyrosine-kinase-inhibitor-ii/EMD_BIO-676481/p_u3qb.s1Lz4oAAAEW0WEfVhTm?WFSimpleSearch_NameOrID=VEGFR+Tyrosine+Kinase+Inhibitor+II+&BackButtonText=search+results
Tyrphostin AG 527 (Tyrphostin B50, Tyrphostin B44, (-) enantiomer)	Enzo	http://www.enzolifesciences.com/ALX-270-141/tyrphostin-ag-527/
Tyrphostin AG 698	Enzo	http://www.enzolifesciences.com/alx-270-145/tyrphostin-ag-698/
Tyrphostin AG 34	Enzo	http://www.enzolifesciences.com/ALX-270-224
Compound 56	Enzo	http://www.enzolifesciences.com/ALX-270-316/compound-56/
Panepoxydone	Enzo	http://www.enzolifesciences.com/ALX-350-109
(+)-Aeroplysinin-1	Enzo	http://www.enzolifesciences.com/ALX-350-256/aeroplysinin-1/
Tyrphostin 25 (RG-50875, AG 82)	Enzo	http://www.enzolifesciences.com/BML-EI187/tyrphostin-25-rg-50875/
Tyrphostin AG 1288	Enzo	http://www.enzolifesciences.com/BML-EI335/ag-1288/
STA-21	Enzo	http://www.enzolifesciences.com/BML-EI351/sta-21/
CP-690550	Lclab	http://www.lclabs.com/PrC/T-1377prcompUS.php4?gclid=CMWJveap7LACFYTd4AodtVoiwg
GDC-0449 (HhAntag691)	Lclab	http://www.lclabs.com/PrC/V-4050prcompUS.php4?gclid=COypwMqs7LACFYGo4AodswTBuQ
Hedgehog Antagonist VIII	Millipore	http://www.millipore.com/catalogue/item/373402-5mg
Tyrphostin AG 30	Santa Cruz	http://www.scbt.com/datasheet-202042-Tyrphostin-AG-30.html
Lapatinib ditosylate (GW 572016)	Santa Cruz	http://www.scbt.com/datasheet-202205-lapatinib-ditosylate.html
STAT3 Inhibitor V, Stattic	Santa Cruz	http://www.scbt.com/datasheet-202818-stat3-inhibitor-v-stattic.html
Daphnetin	Santa Cruz	http://www.scbt.com/datasheet-203022-daphnetin.html
SU 4984	Santa Cruz	http://www.scbt.com/datasheet-205977-su-4984.html
Tryphostin A8 (AG 10, Tryphostin 63, AG 63)	Santa Cruz	http://www.scbt.com/datasheet-213132-tyrphostin-ag-10.html
Lavendustin A methyl ester	Santa Cruz	http://www.scbt.com/datasheet-221837-lavendustin-a-methyl-ester.html
Lavendustin C methyl ester	Santa Cruz	http://www.scbt.com/datasheet-221838-lavendustin-c-methyl-ester.html
S14-95	Santa Cruz	http://www.scbt.com/datasheet-222286-s14-95.html
Tyrphostin AG 537	Santa Cruz	http://www.scbt.com/datasheet-222388-tyrphostin-ag-537.html
Tyrphostin AG 808	Santa Cruz	http://www.scbt.com/datasheet-222392-tyrphostin-ag-808.html
Solasodine	Santa Cruz	http://www.scbt.com/datasheet-296408.html
Tyrphostin AG 1295	Santa Cruz	http://www.scbt.com/datasheet-3558-tyrphostin-ag-1295.html
BIBW-2992	Selleckbio	http://www.selleckbio.com/bibw2992-S1011.html?gclid=CPSKuqTC7LACFQjf4AodXF1MuA
Vandetanib (ZD 6474)	Selleckbio	http://www.selleckbio.com/vandetanib-S1046.html
Brivanib	Selleckbio	http://www.selleckchem.com/products/Brivanib-alaninate.html?gclid=COeq2cTG7LACFUFV4AodqTiTvA
CHIR-258	Selleckbio	http://www.selleckchem.com/products/dovitinib.html?gclid=CNWY3_TE7LACFYeo4AodtW8PwQ
AB 1010 (Masitinib mesylate)	Selleckbio	http://www.selleckchem.com/products/Masitinib-%28AB1010%29.html?gclid=COfbrpLF7LACFcXe4AodF173vQ
PHA739358(Danusertib)	Selleckbio	http://www.selleckchem.com/products/PHA-739358%28Danusertib%29.html?gclid=CLeVj4HF7LACFUff4AodQmloxg
Diethyldithiocarbamic acid	Sigma	http://www.sigmaaldrich.com/catalog/product/aldrich/318116?lang=en&region=US
Lupeol	Sigma	http://www.sigmaaldrich.com/catalog/product/aldrich/l5632?lang=en&region=US
(±)-Naringenin	Sigma	http://www.sigmaaldrich.com/catalog/product/aldrich/w530098?lang=en&region=US
Halofuginone	Sigma	http://www.sigmaaldrich.com/catalog/product/fluka/32481?lang=en&region=US
Harpagoside	Sigma	http://www.sigmaaldrich.com/catalog/product/fluka/68527?lang=en&region=US
Arctigenin	Sigma	http://www.sigmaaldrich.com/catalog/product/sigma/a1854?lang=en&region=US
Alsterpaullone	Sigma	http://www.sigmaaldrich.com/catalog/product/sigma/a4847?lang=en&region=US
6-bromoindirubin-3’-oxime (BIO)	Sigma	http://www.sigmaaldrich.com/catalog/product/sigma/b1686?lang=en&region=US
Butein	Sigma	http://www.sigmaaldrich.com/catalog/product/sigma/b178?lang=en&region=US
BCI	Sigma	http://www.sigmaaldrich.com/catalog/product/sigma/b4313?lang=en&region=US
Bay 11-7821	Sigma	http://www.sigmaaldrich.com/catalog/product/sigma/b5556?lang=en&region=US
Bay 11-7085	Sigma	http://www.sigmaaldrich.com/catalog/product/SIGMA/B5681?lang=en&region=US
PD 158780	Sigma	http://www.sigmaaldrich.com/catalog/product/sigma/b7063?lang=en&region=US
Betulinic acid	Sigma	http://www.sigmaaldrich.com/catalog/product/sigma/b8936?lang=en&region=US
Celastrol	Sigma	http://www.sigmaaldrich.com/catalog/product/sigma/c0869?lang=en&region=US
Curcumin	Sigma	http://www.sigmaaldrich.com/catalog/product/sigma/c1386?lang=en&region=US
Curcumin	Sigma	http://www.sigmaaldrich.com/catalog/product/sigma/c1386?lang=en&region=US
Curcumin	Sigma	http://www.sigmaaldrich.com/catalog/product/sigma/c1386?lang=en&region=US
MG 132	Sigma	http://www.sigmaaldrich.com/catalog/product/sigma/c2211?lang=en&region=US
Cyclopamine	Sigma	http://www.sigmaaldrich.com/catalog/product/sigma/c4116?lang=en&region=US
Cucurbitacin I	Sigma	http://www.sigmaaldrich.com/catalog/product/sigma/c4493?lang=en&region=US
Cycloheximide	Sigma	http://www.sigmaaldrich.com/catalog/product/sigma/c4859?lang=en&region=US
Cryptotanshinone	Sigma	http://www.sigmaaldrich.com/catalog/product/sigma/c5624?lang=en&region=US
CI 1033 - Canertinib dihydrochloride	Sigma	http://www.sigmaaldrich.com/catalog/product/sigma/c7249?lang=en&region=US
PKCβII/EGFR Inhibitor (CGP 53353)	Sigma	http://www.sigmaaldrich.com/catalog/product/sigma/c7866?lang=en&region=US
Lestaurtinib	Sigma	http://www.sigmaaldrich.com/catalog/product/SIGMA/C7869?lang=en&region=US
Cilostamide	Sigma	http://www.sigmaaldrich.com/catalog/product/sigma/c7971?lang=en&region=US
Carnosol	Sigma	http://www.sigmaaldrich.com/catalog/product/sigma/c9617?lang=en&region=US
Erbstatin analog (Methyl 2,5-dihydroxycinnamate)	Sigma	http://www.sigmaaldrich.com/catalog/product/sigma/d2667?lang=en&region=US
DAPH	Sigma	http://www.sigmaaldrich.com/catalog/product/SIGMA/D3943?lang=en&region=US
Aurora Kinase Inhibitor II	Sigma	http://www.sigmaaldrich.com/catalog/product/sigma/d6068?lang=en&region=US
Diacerein	Sigma	http://www.sigmaaldrich.com/catalog/product/sigma/d9302?lang=en&region=US
Estradiol	Sigma	http://www.sigmaaldrich.com/catalog/product/sigma/e1024?lang=en&region=US
Epoxomicin	Sigma	http://www.sigmaaldrich.com/catalog/product/sigma/e3652?lang=en&region=US
FH535	Sigma	http://www.sigmaaldrich.com/catalog/product/sigma/f5682?lang=en&region=US
Forskolin	Sigma	http://www.sigmaaldrich.com/catalog/product/sigma/f6886?lang=en&region=US
GW2974	Sigma	http://www.sigmaaldrich.com/catalog/product/SIGMA/G0668?lang=en&region=US
Genistein	Sigma	http://www.sigmaaldrich.com/catalog/product/sigma/g6649?lang=en&region=US
GANT61	Sigma	http://www.sigmaaldrich.com/catalog/product/SIGMA/G9048?lang=en&region=US
Gliotoxin (Aspergillin)	Sigma	http://www.sigmaaldrich.com/catalog/product/sigma/g9893?lang=en&region=US
Honokiol	Sigma	http://www.sigmaaldrich.com/catalog/product/sigma/h4914?lang=en&region=US
Herbimycin A	Sigma	http://www.sigmaaldrich.com/catalog/product/sigma/h6649?lang=en&region=US
IWR-1	Sigma	http://www.sigmaaldrich.com/catalog/product/sigma/i0161?lang=en&region=US
IWP-2	Sigma	http://www.sigmaaldrich.com/catalog/product/SIGMA/I0536?lang=en&region=US
Jervine	Sigma	http://www.sigmaaldrich.com/catalog/product/sigma/j4145?lang=en&region=US
JK 184	Sigma	http://www.sigmaaldrich.com/catalog/product/SIGMA/J4205?lang=en&region=US
Kenpaullone	Sigma	http://www.sigmaaldrich.com/catalog/product/SIGMA/K3888?lang=en&region=US
Lavendustin C	Sigma	http://www.sigmaaldrich.com/catalog/product/sigma/l1289?lang=en&region=US
ALK5 Inhibitor I TbR-I Inhibitor Transforming Growth Factor-b Type I Receptor Kinase Inhibitor (LY 364947)	Sigma	http://www.sigmaaldrich.com/catalog/product/SIGMA/L6293?lang=en&region=US
Lactacystin	Sigma	http://www.sigmaaldrich.com/catalog/product/sigma/l6785?lang=en&region=US
LY 294002	Sigma	http://www.sigmaaldrich.com/catalog/product/sigma/l9908?lang=en&region=US
2-Methoxyestradiol	Sigma	http://www.sigmaaldrich.com/catalog/product/sigma/m6383?lang=en&region=US
Myricetin	Sigma	http://www.sigmaaldrich.com/catalog/product/SIGMA/M6760?lang=en&region=US
N-Oleoyldopamine	Sigma	http://www.sigmaaldrich.com/catalog/product/sigma/o2139?lang=en&region=US
PP2 (AG 1879)	Sigma	http://www.sigmaaldrich.com/catalog/product/sigma/p0042?lang=en&region=US
PNU-74654	Sigma	http://www.sigmaaldrich.com/catalog/product/sigma/p0052?lang=en&region=US
Prostratin	Sigma	http://www.sigmaaldrich.com/catalog/product/sigma/p0077?lang=en&region=US
Piceatannol	Sigma	http://www.sigmaaldrich.com/catalog/product/sigma/p0453?lang=en&region=US
Pirfenidone	Sigma	http://www.sigmaaldrich.com/catalog/product/sigma/p2116?lang=en&region=US
AMPK Inhibitor, Compound C, Dorsomorphin	Sigma	http://www.sigmaaldrich.com/catalog/product/sigma/p5499?lang=en&region=US
Pyrrolidinedithiocarbamate ammonium	Sigma	http://www.sigmaaldrich.com/catalog/product/sigma/p8765?lang=en&region=US
PD 161570	Sigma	http://www.sigmaaldrich.com/catalog/product/sigma/pz0109?lang=en&region=US
FGF Receptor Tyrosine Kinase Inhibitor (PD166866)	Sigma	http://www.sigmaaldrich.com/catalog/product/sigma/pz0114?lang=en&region=US
QS11 - Wnt Synergist	Sigma	http://www.sigmaaldrich.com/catalog/product/SIGMA/Q4972?lang=en&region=US
Rapamycin	Sigma	http://www.sigmaaldrich.com/catalog/product/sigma/r0395?lang=en&region=US
Ro 106-9920	Sigma	http://www.sigmaaldrich.com/catalog/product/sigma/r9154?lang=en&region=US
Suramin	Sigma	http://www.sigmaaldrich.com/catalog/product/sigma/s2671?lang=en&region=US
Sulindac sulfide	Sigma	http://www.sigmaaldrich.com/catalog/product/sigma/s3131?lang=en&region=US
SB 216763	Sigma	http://www.sigmaaldrich.com/catalog/product/sigma/s3442?lang=en&region=US
SB 415286	Sigma	http://www.sigmaaldrich.com/catalog/product/SIGMA/S3567?lang=en&region=US
SB-431542	Sigma	http://www.sigmaaldrich.com/catalog/product/sigma/s4317?lang=en&region=US
SANT-1	Sigma	http://www.sigmaaldrich.com/catalog/product/sigma/s4572?lang=en&region=US
SB-505124 (TGF-beta RI Inhibitor III)	Sigma	http://www.sigmaaldrich.com/catalog/product/sigma/s4696?lang=en&region=US
TGF-ß RI Kinase Inhibitor V (SD-208)	Sigma	http://www.sigmaaldrich.com/catalog/product/sigma/s7071?lang=en&region=US
Sulindac	Sigma	http://www.sigmaaldrich.com/catalog/product/sigma/s8139?lang=en&region=US
SB 203580	Sigma	http://www.sigmaaldrich.com/catalog/product/sigma/s8307?lang=en&region=US
SU 5416	Sigma	http://www.sigmaaldrich.com/catalog/product/sigma/s8442?lang=en&region=US
SB-525334 (TGF-β RI Kinase Inhibitor VIII)	Sigma	http://www.sigmaaldrich.com/catalog/product/sigma/s8822?lang=en&region=US
Valsartan	Sigma	http://www.sigmaaldrich.com/catalog/product/sigma/sml0142?lang=en&region=US
ZM 336372	Sigma	http://www.sigmaaldrich.com/catalog/product/sigma/sml0236?lang=en&region=US
Tyrphostin A9 (AG 17)	Sigma	http://www.sigmaaldrich.com/catalog/product/sigma/t182?lang=en&region=US
Trichodion	Sigma	http://www.sigmaaldrich.com/catalog/product/sigma/t1945?lang=en&region=US
Tyrphostin AG 879	Sigma	http://www.sigmaaldrich.com/catalog/product/sigma/t2067?lang=en&region=US
Tomatidine	Sigma	http://www.sigmaaldrich.com/catalog/product/SIGMA/T2909?lang=en&region=US
AG 490	Sigma	http://www.sigmaaldrich.com/catalog/product/sigma/t3434?lang=en&region=US
Tyrphostin AG 490	Sigma	http://www.sigmaaldrich.com/catalog/product/sigma/t3434?lang=en&region=US
Triptolide	Sigma	http://www.sigmaaldrich.com/catalog/product/sigma/t3652?lang=en&region=US
Tyrphostin AG 1296	Sigma	http://www.sigmaaldrich.com/catalog/product/sigma/t4057?lang=en&region=US
Tyrphostin AG 1478	Sigma	http://www.sigmaaldrich.com/catalog/product/sigma/t4182?lang=en&region=US
Tyrphostin AG 528	Sigma	http://www.sigmaaldrich.com/catalog/product/sigma/t4568?lang=en&region=US
Tryphostin AG 556	Sigma	http://www.sigmaaldrich.com/catalog/product/sigma/t4943?lang=en&region=US
Tyrphostin AG 658	Sigma	http://www.sigmaaldrich.com/catalog/product/SIGMA/T5068?lang=en&region=US
Tryphostin AG 825	Sigma	http://www.sigmaaldrich.com/catalog/product/sigma/t5443?lang=en&region=US
Tyrphostin AG 835 (Tyrphostin B50, Tyrphostin B44, (+) enantiomer)	Sigma	http://www.sigmaaldrich.com/catalog/product/SIGMA/T5568?lang=en&region=US
Tyrphostin AG 370	Sigma	http://www.sigmaaldrich.com/catalog/product/sigma/t6443?lang=en&region=US
RG-13022	Sigma	http://www.sigmaaldrich.com/catalog/product/sigma/t6568?lang=en&region=US
Trifusal	Sigma	http://www.sigmaaldrich.com/catalog/product/sigma/t6580?lang=en&region=US
RG-14620	Sigma	http://www.sigmaaldrich.com/catalog/product/sigma/t6693?lang=en&region=US
Tyrphostin AG 112	Sigma	http://www.sigmaaldrich.com/catalog/product/sigma/t6943?lang=en&region=US
I-OMe-Tyrphostin AG 538	Sigma	http://www.sigmaaldrich.com/catalog/product/sigma/t7697?lang=en&region=US
Tyrphostin AG 538	Sigma	http://www.sigmaaldrich.com/catalog/product/sigma/t7697?lang=en&region=US
U 18666A	Sigma	http://www.sigmaaldrich.com/catalog/product/sigma/u3633?lang=en&region=US
GW6471	Sigma	https://www.sigmaaldrich.com/catalog/product/sigma/g5045?lang=en&region=US&gclid=CjwKCAjw9r-DBhBxEiwA9qYUpS6A12GEjWllyaKYEQSwKeS5ut1LDqh-Ic9VqUST1qWRyWT9vygHfxoC7R4QAvD_BwE
Janex-1 (WHI-P131)	Sigma	http://www.sigmaaldrich.com/catalog/product/sigma/w0513?lang=en&region=US
Withaferin A	Sigma	http://www.sigmaaldrich.com/catalog/product/sigma/w4394?lang=en&region=US
ZM 39923 hydrochloride (JAK3 Inhibitor IV)	Sigma	http://www.sigmaaldrich.com/catalog/product/sigma/z4626?lang=en&region=US
GW 583340	Tocris (RnD)	http://www.tocris.com/dispprod.php?ItemId=129574
MPMQ hydrochloride (LY 456236)	Tocris (RnD)	http://www.tocris.com/dispprod.php?ItemId=145310
BIBX 1382	Tocris (RnD)	http://www.tocris.com/dispprod.php?ItemId=149452
BIBU 1361	Tocris (RnD)	http://www.tocris.com/dispprod.php?ItemId=149465
ZM 447439	Tocris (RnD)	http://www.tocris.com/dispprod.php?ItemId=154252
ZM 323881	Tocris (RnD)	http://www.tocris.com/dispprod.php?ItemId=156230
ZM 323881	Tocris (RnD)	http://www.tocris.com/dispprod.php?ItemId=156230
ZM 306416	Tocris (RnD)	http://www.tocris.com/dispprod.php?ItemId=158591
Edelfosine	Tocris (RnD)	http://www.tocris.com/dispprod.php?ItemId=189845
PD 173074	Tocris (RnD)	http://www.tocris.com/dispprod.php?ItemId=190969
Tyrphostin 23 (AG 18)	Tocris (RnD)	http://www.tocris.com/dispprod.php?ItemId=1935
Tryphostin AG 555	Tocris (RnD)	http://www.tocris.com/dispprod.php?ItemId=1941
Tryphostin AG 494	Tocris (RnD)	http://www.tocris.com/dispprod.php?ItemId=1942
JAK3 Inhibitor II (WHI-P154)	Tocris (RnD)	http://www.tocris.com/dispprod.php?ItemId=207720
ZM-449829 (JAK3 Inhibitor V)	Tocris (RnD)	http://www.tocris.com/dispprod.php?ItemId=2107
JNJ 28871063	Tocris (RnD)	http://www.tocris.com/dispprod.php?ItemId=220112
TAK 165	Tocris (RnD)	http://www.tocris.com/dispprod.php?ItemId=230861
SANT-2	Tocris (RnD)	http://www.tocris.com/dispprod.php?ItemId=232162
Anadamide (AEA)	Tocris (RnD)	http://www.tocris.com/dispprod.php?ItemId=2338
Lavendustin A	Tocris (RnD)	http://www.tocris.com/dispprod.php?ItemId=2343
Lavendustin B	Tocris (RnD)	http://www.tocris.com/dispprod.php?ItemId=2343
6-bromoindirubin-3’-acetoxime (BIO-Acetoxime)	Tocris (RnD)	http://www.tocris.com/dispprod.php?ItemId=249185
AR-A0144-18	Tocris (RnD)	http://www.tocris.com/dispprod.php?ItemId=267635
HDS 029	Tocris (RnD)	http://www.tocris.com/dispprod.php?ItemId=5232
PP 3	Tocris (RnD)	http://www.tocris.com/dispprod.php?ItemId=5302
A 83-01 ((TGF-beta RI Inhibitor IV)	Tocris (RnD)	http://www.tocris.com/dispprod.php?ItemId=5414
PKF115-584 (Calphostin C , UCN-1028C)	Tocris (RnD)	http://www.tocris.com/dispprod.php?ItemId=56666
AY 9944	Tocris (RnD)	http://www.tocris.com/dispprod.php?ItemId=57054
TGF-ß RI Kinase Inhibitor VI (ALK5 Inhibitor VII)	Tocris (RnD)	http://www.tocris.com/dispprod.php?ItemId=80564
HU 211 ( Dexanabinol )	Tocris (RnD)	http://www.tocris.com/dispprod.php?ItemId=81934
IWP-3	Stemgent	https://www.stemgent.com/products/show/131
IWP-4	Stemgent	https://www.stemgent.com/products/show/132
Wnt Agonist	Stemgent	https://www.stemgent.com/products/show/152
BMP Inhibitor LDN-193189 (DM-3189)	Stemgent	https://www.stemgent.com/products/show/207
Caffeic acid phenethyl ester (CAPE)	Tocris (RnD)	http://www.tocris.com/dispprod.php?ItemId=5362
Tyrphostin AG 494	Tocris (RnD)	http://www.tocris.com/dispprod.php?ItemId=1942
SU 6668	Tocris (RnD)	http://www.tocris.com/dispprod.php?ItemId=219395

## Sheet: FDA approved drugs
(-) -Levobunolol hydrochloride
(-)-Cinchonidine
(-)-Eseroline fumarate salt
(-)-Isoproterenol hydrochloride
(-)-MK 801 hydrogen maleate
(-)-Quinpirole hydrochloride
(+) -Levobunolol hydrochloride
(+)-Isoproterenol (+)-bitartrate salt
(+,-)-Octopamine hydrochloride
(+,-)-Synephrine
(±)-Nipecotic acid
(d,l)-Tetrahydroberberine
(R) -Naproxen sodium salt
(R)-(+)-Atenolol
(R)-Propranolol hydrochloride
(S)-(-)-Atenolol
(S)-(-)-Cycloserine
(S)-propranolol hydrochloride
2-Aminobenzenesulfonamide
2-Chloropyrazine
3-Acetamidocoumarin
3-Acetylcoumarin
3-alpha-Hydroxy-5-beta-androstan-17-one
6-Furfurylaminopurine
6-Hydroxytropinone
Acacetin
Acebutolol hydrochloride
Aceclofenac
Acemetacin
Acenocoumarol
Acetaminophen
Acetazolamide
Acetohexamide
Acetopromazine maleate salt
Acetylsalicylsalicylic acid
Aconitine
Acyclovir
Adamantamine fumarate
Adenosine 5'-monophosphate monohydrate
Adiphenine hydrochloride
Adrenosterone
Ajmalicine hydrochloride
Ajmaline
Albendazole
Alclometasone dipropionate
Alcuronium chloride
Alexidine dihydrochloride
Alfadolone acetate
Alfaxalone
Alfuzosin hydrochloride
Alizapride HCl
Allantoin
alpha-Santonin
Alprenolol hydrochloride
Alprostadil
Althiazide
Altretamine
Alverine citrate salt
Ambroxol hydrochloride
Amethopterin (R,S)
Amidopyrine
Amikacin hydrate
Amiloride hydrochloride dihydrate
Aminocaproic acid
Aminohippuric acid
Aminophylline
Aminopurine, 6-benzyl
Amiodarone hydrochloride
Amiprilose hydrochloride
Amitryptiline hydrochloride
Amodiaquin dihydrochloride dihydrate
Amoxapine
Amoxicillin
Amphotericin B
Ampicillin trihydrate
Amprolium hydrochloride
Ampyrone
Amrinone
Amyleine hydrochloride
Anabasine
Androsterone
Anisomycin
Antazoline hydrochloride
Antimycin A
Antipyrine
Antipyrine, 4-hydroxy
Apigenin
Apramycin
Arbutin
Arcaine sulfate
Arecoline hydrobromide
Artemisinin
Articaine hydrochloride
Ascorbic acid
Asiaticoside
Aspartic acid, N-acetyl (R,S)
Astemizole
Atovaquone
Atractyloside potassium salt
Atracurium besylate
Atropine sulfate monohydrate
Austricine hydrate
Avermectin B1
Azacyclonol
Azacytidine-5
Azaguanine-8
Azaperone
Azapropazone
Azathioprine
Azathymine, 6
Azlocillin sodium salt
Aztreonam
Bacampicillin hydrochloride
Bacitracin
Baclofen (R,S)
Balsalazide Sodium
Bambuterol hydrochloride
Beclomethasone dipropionate
Bemegride
Bendroflumethiazide
Benfluorex hydrochloride
Benfotiamine
Benoxinate hydrochloride
Benperidol
Benserazide hydrochloride
Benzamil hydrochloride
Benzathine benzylpenicillin
Benzbromarone
Benzethonium chloride
Benzocaine
Benzonatate
Benzthiazide
Benzydamine hydrochloride
Benzylpenicillin sodium
Bephenium hydroxynaphthoate
Bepridil hydrochloride
Berberine chloride
Bergenin monohydrate
beta- Belladonnine dichloroethylate
Beta-Escin
Betahistine mesylate
Betamethasone
Beta-sistosterol
Betaxolol hydrochloride
Betazole hydrochloride
Bethanechol chloride
Betonicine
Betulin
Betulinic acid
Bezafibrate
Bicuculline (+)
Biotin
Biperiden hydrochloride
Bisacodyl
Bisoprolol fumarate
Boldine
Bretylium tosylate
Brinzolamide
Bromocryptine mesylate
Bromopride
Bromperidol
Brompheniramine maleate
Bucladesine sodium salt
Budesonide
Bufexamac
Buflomedil hydrochloride
Bumetanide
Bupivacaine hydrochloride
Bupropion hydrochloride
Butacaine
Butamben
Butirosin disulfate salt
Butoconazole nitrate
Butylparaben
Caffeic acid
Calciferol
Calycanthine
Camptothecine (S,+)
Canavanine sulfate monohydrate (L,+)
Canrenoic acid potassium salt
Cantharidin
Capsaicin
Captopril
Carbachol
Carbamazepine
Carbarsone
Carbenoxolone disodium salt
Carbetapentane citrate
Carbimazole
Carbinoxamine maleate salt
Carcinine
Carisoprodol
Carteolol hydrochloride
Catechin-(+,-) hydrate
Catharanthine
Cefaclor
Cefadroxil
Cefalonium
Cefamandole sodium salt
Cefazolin sodium salt
Cefepime hydrochloride
Cefixime
Cefmetazole sodium salt
Cefoperazone dihydrate
Ceforanide
Cefotaxime sodium salt
Cefotetan
Cefotiam hydrochloride
Cefoxitin sodium salt
Cefsulodin sodium salt
Ceftazidime pentahydrate
Cefuroxime sodium salt
Cephalexin monohydrate
Cephalosporanic acid, 7-amino
Cephalothin sodium salt
Cetirizine dihydrochloride
Chemical name
Chenodiol
Chicago sky blue 6B
Chlorambucil
Chloramphenicol
Chlorcyclizine hydrochloride
Chlorhexidine
Chlormezanone
Chlorogenic acid
Chloropyramine hydrochloride
Chloroquine diphosphate
Chlorothiazide
Chlorotrianisene
Chlorpheniramine maleate
Chlorphensin carbamate
Chlorpromazine hydrochloride
Chlorpropamide
Chlorprothixene hydrochloride
Chlortetracycline hydrochloride
Chlorthalidone
Chlorzoxazone
Cholecalciferol
Chrysene-1,4-quinone
Chrysin
Ciclopirox ethanolamine
Cilostazol
Cimetidine
Cinchonine
Cinnarizine
Cinoxacin
Ciprofibrate
Ciprofloxacin hydrochloride
Cisapride
Citalopram Hydrobromide
Clebopride maleate
Clemastine fumarate
Clemizole hydrochloride
Clenbuterol hydrochloride
Clidinium bromide
Clindamycin hydrochloride
Clioquinol
Clobetasol propionate
Clocortolone pivalate
Clofazimine
Clofibric acid
Clofilium tosylate
Clomiphene citrate (Z,E)
Clomipramine hydrochloride
Clonidine hydrochloride
Clonixin Lysinate
Clopamide
Cloperastine hydrochloride
Clorgyline hydrochloride
Clorsulon
Clotrimazole
Cloxacillin sodium salt
Clozapine
Colchicine
Colistin sulfate
Condelphine
Conessine
Convolamine hydrochloride
Coralyne chloride hydrate
Corticosterone
Cortisone
Corynanthine hydrochloride
Cotinine (-)
Cromolyn disodium salt
Crotamiton
Cyanocobalamin
Cyclizine hydrochloride
Cyclobenzaprine hydrochloride
Cycloheximide
Cyclopenthiazide
Cyclopenthiazide
Cyclopentolate hydrochloride
Cyclosporin A
Cyproheptadine hydrochloride
Cyproterone acetate
Cytisine (-)
Dacarbazine
Danazol
Dantrolene sodium salt
Dapsone
Daunorubicin hydrochloride
D-cycloserine
Debrisoquin sulfate
Decamethonium bromide
Deferoxamine mesylate
Dehydrocholic acid
Dehydroisoandosterone 3-acetate
Delcorine
Delsoline
Deltaline
Demecarium bromide
Demeclocycline hydrochloride
Denatonium benzoate
Deoxycorticosterone
Deptropine citrate
Dequalinium dichloride
Desipramine hydrochloride
Dexamethasone acetate
Dextromethorphan hydrobromide monohydrate
Diazoxide
Dibucaine
Dichlorphenamide
Diclofenac sodium
Dicloxacillin sodium salt
Dicumarol
Dicyclomine hydrochloride
Didanosine
Dienestrol
Diethylcarbamazine citrate
Diethylstilbestrol
Diflorasone Diacetate
Diflunisal
Digitoxigenin
Digoxigenin
Digoxin
Dihydroergocristine mesylate
Dihydroergotamine tartrate
Dihydroergotoxine mesylate
Dihydrostreptomycin sulfate
Dilazep dihydrochloride
Diloxanide furoate
Diltiazem hydrochloride
Dimaprit dihydrochloride
Dimenhydrinate
Dimethadione
Dimethisoquin hydrochloride
Dinoprost trometamol
Dioxybenzone
Diperodon hydrochloride
Diphemanil methylsulfate
Diphenhydramine hydrochloride
Diphenidol hydrochloride
Diphenylpyraline hydrochloride
Dipivefrin hydrochloride
Diprophylline
Dipyridamole
Dipyrone
Dirithromycin
Disopyramide
Disulfiram
Dizocilpine maleate
DO 897/99
Dobutamine hydrochloride
Domperidone
Dorzolamide hydrochloride
Dosulepin hydrochloride
Doxazosin mesylate
Doxepin hydrochloride
Doxorubicin hydrochloride
Doxycycline hyclate
Doxylamine succinate
Drofenine hydrochloride
Droperidol
Dropropizine (R,S)
Dubinidine
Dyclonine hydrochloride
Dydrogesterone
Ebselen
Eburnamonine (-)
Econazole nitrate
Edrophonium chloride
Ellipticine
Emetine dihydrochloride
Enalapril maleate
Enilconazole
Epiandrosterone
Epicatechin-(-)
Epirizole
Epitiostanol
Epivincamine
Equilin
Ergocryptine-alpha
Erythromycin
Esculetin
Esculin Hydrate
Eserine sulfate, physostigmine sulfate
Estradiol-17 beta
Estriol
Estrone
Estropipate
Etanidazole
Ethacrynic acid
Ethambutol dihydrochloride
Ethamivan
Ethamsylate
Ethaverine hydrochloride
Ethionamide
Ethisterone
Ethopropazine hydrochloride
Ethosuximide
Ethotoin
Ethoxyquin
Ethynodiol diacetate
Ethynylestradiol 3-methyl ether
Etidronic acid, disodium salt
Etifenin
Etilefrine hydrochloride
Etodolac
Etofylline
Etomidate
Etoposide
Eucatropine hydrochloride
Evoxine
Famotidine
Famprofazone
Felbinac
Felodipine
Fenbendazole
Fenbufen
Fendiline hydrochloride
Fenofibrate
Fenoprofen calcium salt dihydrate
Fenoterol hydrobromide
Fenspiride hydrochloride
Fexofenadine HCl
Fillalbin
Finasteride
Fipexide hydrochloride
Flavoxate hydrochloride
Flecainide acetate
Florfenicol
Flucloxacillin sodium
Flucytosine
Fludrocortisone acetate
Flufenamic acid
Flumequine
Flumethasone
Flunarizine dihydrochloride
Flunisolide
Flunixin meglumine
Fluocinonide
Fluorocurarine chloride
Fluorometholone
Fluoxetine hydrochloride
Fluphenazine dihydrochloride
Flurandrenolide
Flurbiprofen
Fluspirilen
Flutamide
Fluticasone propionate
Fluvastatin sodium salt
Fluvoxamine maleate
Folic acid
Folinic acid calcium salt
Foliosidine
Fosfosal
Furaltadone hydrochloride
Furazolidone
Furosemide
Fursultiamine Hydrochloride
Fusaric acid
Fusidic acid sodium salt
Gabapentin
Gabazine
Gabexate mesilate
Galanthamine hydrobromide
Gallamine triethiodide
Ganciclovir
GBR 12909 dihydrochloride
Gelsemine
Gemfibrozil
Gentamicine sulfate
Gibberellic acid
Ginkgolide A
Glafenine hydrochloride
Glibenclamide
Gliclazide
Glimepiride
Glipizide
Gliquidone
Glutethimide, para-amino
Glycocholic acid
Glycopyrrolate
Gossypol
Gramine
Graveoline
Griseofulvin
Guaifenesin
Guanabenz acetate
Guanadrel sulfate
Guanethidine sulfate
Guanfacine hydrochloride
Halcinonide
Halofantrine hydrochloride
Haloperidol
Harmaline hydrochloride dihydrate
Harmalol hydrochloride dihydrate
Harmane hydrochloride
Harmine hydrochloride
Harmol hydrochloride monohydrate
Harpagoside
Heliotrine
Helveticoside
Hemicholinium bromide
Heptaminol hydrochloride
Hesperetin
Hesperidin
Hexamethonium dibromide dihydrate
Hexestrol
Hexetidine
Hexylcaine hydrochloride
Hippeastrine hydrobromide
Homatropine hydrobromide (R,S)
Homochlorcyclizine dihydrochloride
Homosalate
Hycanthone
Hydralazine hydrochloride
Hydrastine hydrochloride
Hydrastinine hydrochloride
Hydrochlorothiazide
Hydrocortisone base
Hydrocotarnine hydrobromide
Hydroflumethiazide
Hydroquinine hydrobromide hydrate
Hydroxytacrine maleate (R,S)
Hydroxyzine dihydrochloride
Hymecromone
Hyoscyamine (L)
Idazoxan hydrochloride
Idoxuridine
Ifenprodil tartrate
Ifosfamide
Imatinib
Imidurea
Imipenem
Imipramine hydrochloride
Indapamide
Indomethacin
Indoprofen
Iobenguane sulfate
Iocetamic acid
Iodipamide
Iodixanol
Iohexol
Iopamidol
Iopanoic acid
Iopromide
Ioversol
Ioxaglic acid
Ipratropium bromide
Iproniazide phosphate
Isocarboxazid
Isoconazole
Isocorydine (+)
Isoetharine mesylate salt
Isoflupredone acetate
Isometheptene mucate
Isoniazid
Isopropamide iodide
Isopyrin hydrochloride
Isoquinoline, 6,7-dimethoxy-1-methyl-1,2,3,4-tetrahydro, hydrochloride
Isosorbide dinitrate
Isotretinoin
Isoxicam
Isoxsuprine hydrochloride
Isradipine
Ivermectin
Josamycin
Kaempferol
Kanamycin A sulfate
Karakoline
Kawain
Ketanserin tartrate hydrate
Ketoconazole
Ketoprofen
Ketorolac tromethamine
Ketotifen fumarate
Khellin
L(-)-vesamicol hydrochloride
Labetalol hydrochloride
Lactobionic acid
Lanatoside C
Lansoprazole
Lasalocid sodium salt
Laudanosine (R,S)
Leflunomide
Letrozole
Leucomisine
Levamisole hydrochloride
Levocabastine hydrochloride
Levodopa
Levonordefrin
Levopropoxyphene napsylate
Lidocaïne hydrochloride
Lidoflazine
Lincomycin hydrochloride
Liothyronine
Lisinopril
Lithocholic acid
Lobelanidine hydrochloride
Lobeline alpha (-) hydrochoride
Lomefloxacin hydrochloride
Loperamide hydrochloride
Lorglumide sodium salt
Lovastatin
Loxapine succinate
Lumicolchicine gamma
Luteolin
Lycorine hydrochloride
Lymecycline
Lynestrenol
Lysergol
Mafenide hydrochloride
Maprotiline hydrochloride
Mebendazole
Mebeverine hydrochloride
Mebhydroline 1,5-naphtalenedisulfonate
Mecamylamine hydrochloride
Meclocycline sulfosalicylate
Meclofenamic acid sodium salt monohydrate
Meclofenoxate hydrochloride
Meclozine dihydrochloride
Medrysone
Mefenamic acid
Mefexamide hydrochloride
Mefloquine hydrochloride
Megestrol acetate
Meglumine
Melatonin
Meloxicam
Memantine Hydrochloride
Menadione
Mepenzolate bromide
Mephenesin
Mephentermine hemisulfate
Mephenytoin
Meprylcaine hydrochloride
Meptazinol hydrochloride
Merbromin
Meropenem
Mesalamine
Mesoridazine besylate
Metampicillin sodium salt
Metanephrine hydrochloride DL
Metaproterenol sulfate, orciprenaline sulfate
Metaraminol bitartrate
Metergoline
Metformin hydrochloride
Methacholine chloride
Methacycline hydrochloride
Methantheline bromide
Methapyrilene hydrochloride
Methazolamide
Methiazole
Methimazole
Methionine sulfoximine (L)
Methiothepin maleate
Methocarbamol
Methotrexate
Methotrimeprazine maleat salt
Methoxamine hydrochloride
Methoxy-6-harmalan
Methoxy-8-psoralen
Methyl benzethonium chloride
Methylatropine nitrate
Methyldopa (L,-)
Methyldopate hydrochloride
Methylergometrine maleate
Methylhydantoin-5-(D)
Methylhydantoin-5-(L)
Methylprednisolone, 6-alpha
Meticrane
Metixene hydrochloride
Metoclopramide monohydrochloride
Metolazone
Metoprolol-(+,-) (+)-tartrate salt
Metrizamide
Metronidazole
Metyrapone
Mevalonic-D, L acid lactone
Mexiletine hydrochloride
Mianserine hydrochloride
Miconazole
Midodrine hydrochloride
Mifepristone
Milrinone
Mimosine
Minaprine dihydrochloride
Minocycline hydrochloride
Minoxidil
Mitoxantrone dihydrochloride
Moclobemide
Molindone hydrochloride
Molsidomine
Mometasone furoate
Monensin sodium salt
Monobenzone
Monocrotaline
Morantel tartrate
Moricizine hydrochloride
Moroxidine hydrochloride
Moxalactam disodium salt
Moxisylyte hydrochoride
Moxonidine
Muramic acid, N-acetyl
Mycophenolic acid
Myosmine
Myricetin
N6-methyladenosine
Nabumetone
N-Acetyl-DL-homocysteine Thiolactone
N-Acetyl-L-leucine
Nadide
Nadifloxacin
Nadolol
Nafcillin sodium salt monohydrate
Nafronyl oxalate
Naftifine hydrochloride
Naftopidil dihydrochloride
Nalbuphine hydrochloride
Naloxone hydrochloride
Naltrexone hydrochloride dihydrate
Nandrolone
Napelline
Naphazoline hydrochloride
Naproxen
Naringenine
Naringenine
Naringin hydrate
Nefopam hydrochloride
Neomycin sulfate
Neostigmine bromide
Niacin
Nialamide
Nicardipine hydrochloride
Nicergoline
Niclosamide
Nicorandil
Nifedipine
Nifenazone
Niflumic acid
Nifuroxazide
Nifurtimox
Nilutamide
Nimesulide
Nimodipine
Niridazole
Nisoldipine
Nisoxetine hydrochloride
Nitrarine dihydrochloride
Nitrendipine
Nitrocaramiphen hydrochloride
Nitrofural
Nitrofurantoin
Nizatidine
Nocodazole
Nomegestrol acetate
Nomifensine maleate
Norcyclobenzaprine
Norethindrone
Norethynodrel
Norfloxacin
Norgestrel-(-)-D
Nortriptyline hydrochloride
Noscapine
Novobiocin sodium salt
Nystatine
Nystatine
Ofloxacin
Oleandomycin phosphate
Omeprazole
Ondansetron Hydrochloride
Ornidazole
Orphenadrine hydrochloride
Oxalamine citrate salt
Oxantel pamoate
Oxaprozin
Oxethazaine
Oxolinic acid
Oxprenolol hydrochloride
Oxybenzone
Oxybutynin chloride
Oxymetazoline hydrochloride
Oxyphenbutazone
Oxytetracycline dihydrate
Ozagrel hydrochloride
Paclitaxel
Palmatine chloride
Pancuronium bromide
Panthenol (D)
Pantothenic acid calcium salt monohydrate
Papaverine hydrochloride
Parbendazole
Pargyline hydrochloride
Paromomycin sulfate
Paroxetine Hydrochloride
Parthenolide
Pempidine tartrate
Penbutolol sulfate
Pentamidine isethionate
Pentetic acid
Pentolinium bitartrate
Pentoxifylline
Pentylenetetrazole
Pepstatin A
Pergolide mesylate
Perhexiline maleate
Perindopril
Perphenazine
Phenacetin
Phenazopyridine hydrochloride
Phenelzine sulfate
Phenethicillin potassium salt
Phenformin hydrochloride
Phenindione
Pheniramine maleate
Phenoxybenzamine hydrochloride
Phensuximide
Phentolamine hydrochloride
Phenylpropanolamine hydrochloride
Phthalylsulfathiazole
Picotamide monohydrate
Picrotoxinin
Pilocarpine nitrate
Pimethixene maleate
Pimozide
Pinacidil
Pindolol
Pipemidic acid
Pipenzolate bromide
Piperacetazine
Piperacillin sodium salt
Piperidolate hydrochloride
Piperine
Piperlongumine
Piracetam
Pirenperone
Pirenzepine dihydrochloride
Piretanide
Piribedil hydrochloride
Pirlindole mesylate
Piromidic acid
Piroxicam
Pivampicillin
Pivmecillinam hydrochloride
Pizotifen malate
Podophyllotoxin
Practolol
Pralidoxime chloride
Pramoxine hydrochloride
Praziquantel
Prazosin hydrochloride
Prednicarbate
Prednisolone
Prednisone
Pregnenolone
Prenylamine lactate
Pridinol methanesulfonate salt
Prilocaine hydrochloride
Primaquine diphosphate
Primidone
Proadifen hydrochloride
Probenecid
Probucol
Procainamide hydrochloride
Procaine hydrochloride
Procarbazine hydrochloride
Prochlorperazine dimaleate
Procyclidine hydrochloride
Progesterone
Proglumide
Proguanil hydrochloride
Promazine hydrochloride
Promethazine hydrochloride
Pronethalol hydrochloride
Propafenone hydrochloride
Propantheline bromide
Proparacaine hydrochloride
Propidium iodide
Propofol
Propoxycaine hydrochloride
Propranolol hydrochloride
Propylthiouracil
Proscillaridin A
Protoveratrine A
Protriptyline hydrochloride
Proxyphylline
Pseudopelletierine hydrochloride
Puromycin dihydrochloride
Pyrantel tartrate
Pyrazinamide
Pyridoxine hydrochloride
Pyrilamine maleate
Pyrimethamine
Pyrimethamine
Pyrithyldione
Pyrvinium pamoate
Quercetine dihydrate
Quinacrine dihydrochloride dihydrate
Quinapril HCl
Quinethazone
Quinic acid
Quinidine hydrochloride monohydrate
Quipazine dimaleate salt
R(-) Apomorphine hydrochloride hemihydrate
Racecadotril
Raloxifene hydrochloride
Ramipril
Ranitidine hydrochloride
Ranolazine
Rauwolscine hydrochloride
Remoxipride Hydrochloride
Repaglinide
Rescinnamin
Reserpine
Reserpinic acid hydrochloride
Resveratrol
Retinoic acid
Retrorsine
Ribavirin
Riboflavine
Ribostamycin sulfate salt
Ricinine
Rifabutin
Rifampicin
Riluzole hydrochloride
Rimexolone
Risperidone
Ritodrine hydrochloride
Rolipram
Rolitetracycline
Ronidazole
Roxarsone
Roxatidine Acetate HCl
Roxithromycin
S(-)Eticlopride hydrochloride
S-(+)-ibuprofen
Salbutamol
Salmeterol
Salsolinol hydrobromide
Sanguinarine
Saquinavir mesylate
Scopolamine hydrochloride
Scopolamin-N-oxide hydrobromide
Scopoletin
Scoulerine
Securinine
Selegiline hydrochloride
Seneciphylline
Serotonin hydrochloride
Sertaconazole nitrate
Sertraline
Simvastatin
Sisomicin sulfate
Skimmianine
Solanine alpha
Solasodine
Sotalol hydrochloride
Spaglumic acid
Sparteine (-)
Spectinomycin dihydrochloride
Spiperone
Spiramycin
Spironolactone
SR-95639A
Stachydrine hydrochloride
Streptomycin sulfate
Streptozotocin
Strophanthidin
Strophantine octahydrate
Succinylsulfathiazole
Sulconazole nitrate
Sulfabenzamide
Sulfacetamide sodic hydrate
Sulfachloropyridazine
Sulfadiazine
Sulfadimethoxine
Sulfadoxine
Sulfaguanidine
Sulfamerazine
Sulfameter
Sulfamethazine sodium salt
Sulfamethizole
Sulfamethoxazole
Sulfamethoxypyridazine
Sulfamonomethoxine
Sulfanilamide
Sulfaphenazole
Sulfapyridine
Sulfaquinoxaline sodium salt
Sulfasalazine
Sulfathiazole
Sulfinpyrazone
Sulfisoxazole
Sulindac
Sulmazole
Suloctidil
Sulpiride
Suprofen
Suxibuzone
Syrosingopine
Tacrine hydrochloride hydrate
Talampicillin hydrochloride
Tamoxifen citrate
Telenzepine dihydrochloride
Tenoxicam
Terazosin hydrochloride
Terbutaline hemisulfate
Terconazole
Terfenadine
Testosterone propionate
Tetracaïne hydrochloride
Tetracycline hydrochloride
Tetrahydroxy-1,4-quinone monohydrate
Tetrahydrozoline hydrochloride
Tetramisole hydrochloride
Tetrandrine
Thalidomide
Theobromine
Theophylline monohydrate
Thiamine hydrochloride
Thiamphenicol
Thiethylperazine malate
Thiocolchicoside
Thioguanosine
Thioperamide maleate
Thioproperazine dimesylate
Thioridazine hydrochloride
Thiorphan
Thiostrepton
THIP Hydrochloride
Thonzonium bromide
Thyroxine (L)
Tiabendazole
Tiapride hydrochloride
Tiaprofenic acid
Ticarcillin sodium
Ticlopidine hydrochloride
Tiletamine hydrochloride
Timolol maleate salt
Tinidazole
Tiratricol, 3,3',5-triiodothyroacetic acid
Tobramycin
Tocainide hydrochloride
Tocopherol (R,S)
Todralazine hydrochloride
Tolazamide
Tolazoline hydrochloride
Tolbutamide
Tolfenamic acid
Tolmetin sodium salt dihydrate
Tolnaftate
Tomatidine
Tomatine
Torsemide
Tracazolate hydrochloride
Tranexamic acid
Tranylcypromine hydrochloride
Trapidil
Trazodone hydrochloride
Tremorine dihydrochloride
Triamcinolone
Triamterene
Tribenoside
Trichlorfon
Trichlormethiazide
Tridihexethyl chloride
Trifluoperazine dihydrochloride
Triflupromazine hydrochloride
Trifluridine
Triflusal
Trigonelline
Trihexyphenidyl-D,L Hydrochloride
Trimeprazine tartrate
Trimetazidine dihydrochloride
Trimethadione
Trimethobenzamide hydrochloride
Trimethoprim
Trimethylcolchicinic acid
Trimipramine maleate salt
Trioxsalen
Triprolidine hydrochloride
Troleandomycin
Trolox
Tropicamide
Tropine
Tropisetron HCl
Tubocurarine chloride pentahydrate (+)
Tyloxapol
Ungerine nitrate
Urapidil hydrochloride
Urosiol
Ursolic acid
Vancomycin hydrochloride
Verapamyl hydrochloride
Verteporfin
Vidarabine
Vigabatrin
Vincamine
Vinpocetine
Viomycin sulfate
Vitamin K2
Vitexin
Xamoterol hemifumarate
Xylazine
Xylometazoline hydrochloride
Yohimbine hydrochloride
Yohimbinic acid monohydrate
Zalcitabine
Zaprinast
Zardaverine
Zidovudine, AZT
Zimelidine dihydrochloride monohydrate
Zomepirac sodium salt
Zoxazolamine
Zuclopenthixol hydrochloride
