# Supplementary material for: An airway organoid-based screen identifies a role for the HIF1α-glycolysis axis in SARS-CoV-2 infection
Source: Cell Rep. 2021 Oct 15;37(6):109920. doi: 10.1016/j.celrep.2021.109920 (PMC8516798; doi:10.1016/j.celrep.2021.109920)
Supplement: Table S2. HIF pathway in DE list, related to Figure 4 [file mmc3.xlsx]

## Sheet: GW6471 vs DMSO hPSC-AOs
HIF pathway in DE list of GW6471 v.s. DMSO treated hPSC-AOs	Kinetochore metaphase signaling pathway	Estrogen-mediated S-phase Entry	Cell Cycle Control of Chromosomal Replication	Cyclines and Cell Cycle Regulation
ADM	ARPP19	c-MYC	CDC45	ATM
ADRA1B	AURKB	CDC2	CDC6	ATR
ARD1	BOD1	CDC25A	CDC7	c-RAF
ARNT	BUB1	CDK2	CDT1	CDC25A
c-JUN	BUB1B	CDK4	CHK2	CDK1
CDKN1A	BUB3	CyclinD1	DBF4	CDK2
CUL2	CCNB1	DP1	ORC1	CDK7
Cyclin G2	CDC20	p21CIP1	ORC2	CyclinH
EIF4E	CDK1	p27KIP1	ORC3	DP1
EIF4EBP1	CENPA	RB	ORC4	GSK3Î²
ELOB	CENPC	RBL1	ORC5	Myt1
ELOC	CENPE	SKP2	ORC6	p15INK4B
EPO	CENPT			p16INK4A
ET-1	DSN1			p18INK4C
FOXP3	ENSA			p19INK4D
GPI	ESPL1			p21CIP1
HIF1an	INCENP			p27KIP1
HIF1Î±	KAT5			p53
HMOX1	KIF2C			RB
HSP90	KNL1			WEE1
IGF2	KNTC1
IL6	MAD1L1
IL6R	MASTL
JAB1	MIS12
KDM1A	NDC80
MDM2	NEK2
MET	NSL1
mTOR	NUF2
NCOA1	PLK1
NOS2	PMF1
p53	PPP1R7
PAI1	PTTG1
PKM	SKA1
RACK1	SKA2
RAN	SKA3
RBX1	SPC24
REF1	SPC25
RORC	SPDL1
RPS6	TTK
SAT1	ZW10
SAT2	ZWILCH
STAT3	ZWINT
STUB1
TF
TGFa
VHL
VIM

## Sheet: HIF1 KD hPSC-AOs
HIF pathway in DE list of hPSC-AOs carrying shHIF1alpha v.s. hPSC-Aos carrying scramble shRNA
ADM
ADRA1B
ARD1
ARNT
CDKN1A
CUL2
Cyclin G2
EIF4E
EIF4EBP1
ELOB
ELOC
EPO
ET-1
FOXP3
GPI
HIF1an
HIF1Î±
HMOX1
HSP90
IGF2
IL6
IL6R
JAB1
KDM1A
MDM2
MET
mTOR
NCOA1
NOS2
p53
PAI1
PKM
RACK1
RAN
RBX1
REF1
RORC
RPS6
SAT1
SAT2
STAT3
STUB1
TF
TGFÎ±
VHL
VIM

## Sheet: GW6471 vs DMSO hPSC-COs
HIF pathway in DE list of GW6471 v.s. DMSO treated hPSC-COs
ADM
ADRA1B
ARD1
ARNT
c-JUN
CDKN1A
CUL2
Cyclin G2
EIF4E
EIF4EBP1
ELOB
ELOC
EPO
ET-1
FOXP3
GPI
HIF1an
HIF1Î±
HK
HMOX1
HSP90
IGF2
IL6
IL6R
JAB1
KDM1A
MDM2
MET
mTOR
NCOA1
NOS2
p53
PAI1
PKM
RACK1
RAN
RBX1
REF1
RORC
RPS6
SAT1
SAT2
STAT3
STUB1
TF
TGFa
VHL
VIM
