# Supplementary material for: An airway organoid-based screen identifies a role for the HIF1α-glycolysis axis in SARS-CoV-2 infection
Source: Cell Rep. 2021 Oct 15;37(6):109920. doi: 10.1016/j.celrep.2021.109920 (PMC8516798; doi:10.1016/j.celrep.2021.109920)
Supplement: Table S4. The RNA-seq profile of GW6471/chemotin treatment and GW6471 treatment/shHIF1α knockdown, related to Figure 6 [file mmc4.xlsx]

## Sheet: GW6471 Chemotin 
GW_gene	GW_gene_name	GW_log2FoldChange	GW_padj	Che_gene	Che_gene_name	Che_log2FoldChange	Che_padj
ENSG00000070669	ASNS	2.82545	7.23138e-219	ENSG00000070669	ASNS	1.98053	1.89068e-38
ENSG00000128965	CHAC1	3.73848	1.04922e-158	ENSG00000128965	CHAC1	2.51182	1.05333e-13
ENSG00000167996	FTH1	1.32659	5.66907e-90	ENSG00000167996	FTH1	1.52887	2.55261e-167
ENSG00000182199	SHMT2	1.45677	7.37132e-87	ENSG00000182199	SHMT2	0.816011	2.00517e-16
ENSG00000122870	BICC1	-2.42447	1.07237e-74	ENSG00000122870	BICC1	-1.86021	4.97636e-67
ENSG00000065911	MTHFD2	1.52684	3.95213e-74	ENSG00000065911	MTHFD2	1.13305	4.55508e-19
ENSG00000101255	TRIB3	2.28958	2.094e-73	ENSG00000101255	TRIB3	1.46796	1.62188e-13
ENSG00000168003	SLC3A2	1.91334	2.61285e-69	ENSG00000168003	SLC3A2	1.1786	1.54833e-49
ENSG00000135069	PSAT1	2.50055	7.78319e-64	ENSG00000135069	PSAT1	0.91925	8.65856e-09
ENSG00000145284	SCD5	-1.76235	4.27421e-60	ENSG00000145284	SCD5	-1.08558	0.00132927
ENSG00000187840	EIF4EBP1	1.57949	1.62414e-59	ENSG00000187840	EIF4EBP1	1.75428	1.01739e-34
ENSG00000148677	ANKRD1	-1.82867	2.65885e-53	ENSG00000148677	ANKRD1	-1.45708	2.44852e-43
ENSG00000171617	ENC1	-1.45949	1.16675e-50	ENSG00000171617	ENC1	-2.22823	1.36445e-68
ENSG00000110619	CARS	1.20705	1.86937e-50	ENSG00000110619	CARS	0.787066	2.77308e-07
ENSG00000105281	SLC1A5	1.07178	3.66724e-48	ENSG00000105281	SLC1A5	0.281586	0.0187124
ENSG00000106105	GARS	1.09154	1.29348e-47	ENSG00000106105	GARS	0.847747	3.81512e-17
ENSG00000128591	FLNC	1.78143	1.70938e-46	ENSG00000128591	FLNC	1.67036	1.8677e-13
ENSG00000103187	COTL1	-1.14732	5.62702e-46	ENSG00000103187	COTL1	1.07279	3.25376e-16
ENSG00000138061	CYP1B1	2.49407	1.7896e-45	ENSG00000138061	CYP1B1	-1.46202	3.60326e-19
ENSG00000113361	CDH6	-2.17742	2.52585e-45	ENSG00000113361	CDH6	-1.84073	2.82834e-55
ENSG00000031698	SARS	1.16856	6.14832e-45	ENSG00000031698	SARS	0.781992	2.4021e-12
ENSG00000099875	MKNK2	1.07209	7.17249e-44	ENSG00000099875	MKNK2	0.265386	0.0323781
ENSG00000165376	CLDN2	-2.9943	1.5024e-42	ENSG00000165376	CLDN2	-1.42698	1.04371e-08
ENSG00000101384	JAG1	-1.00658	4.29006e-41	ENSG00000101384	JAG1	-2.06471	3.66586e-127
ENSG00000128272	ATF4	1.03733	5.24118e-41	ENSG00000128272	ATF4	1.43578	1.56468e-89
ENSG00000092969	TGFB2	-2.47554	1.17646e-40	ENSG00000092969	TGFB2	-2.15684	5.47694e-32
ENSG00000140105	WARS	1.73234	6.54648e-40	ENSG00000140105	WARS	-0.677626	1.95897e-06
ENSG00000187498	COL4A1	-1.88895	1.33993e-39	ENSG00000187498	COL4A1	-2.45144	1.86875e-114
ENSG00000152661	GJA1	-1.57661	1.2263e-38	ENSG00000152661	GJA1	-2.19517	2.16094e-77
ENSG00000149591	TAGLN	-2.1699	6.60723e-38	ENSG00000149591	TAGLN	1.2339	5.96094e-17
ENSG00000106799	TGFBR1	-1.52569	6.85865e-38	ENSG00000106799	TGFBR1	-1.98503	3.93162e-40
ENSG00000051108	HERPUD1	1.1533	1.35401e-37	ENSG00000051108	HERPUD1	1.87295	6.18386e-38
ENSG00000059804	SLC2A3	-2.06136	2.09816e-37	ENSG00000059804	SLC2A3	-0.772026	0.0239052
ENSG00000110092	CCND1	-1.04807	1.91904e-36	ENSG00000110092	CCND1	-0.809136	5.71144e-28
ENSG00000204387	C6orf48	0.937314	2.86289e-36	ENSG00000204387	C6orf48	2.03896	7.36793e-82
ENSG00000116761	CTH	2.38494	3.12422e-36	ENSG00000116761	CTH	2.59559	4.8318e-21
ENSG00000117984	CTSD	0.875261	3.12422e-36	ENSG00000117984	CTSD	0.857779	6.57224e-23
ENSG00000189060	H1F0	1.34626	6.7563e-36	ENSG00000189060	H1F0	-1.15413	3.64012e-09
ENSG00000082641	NFE2L1	0.965277	2.52724e-35	ENSG00000082641	NFE2L1	-1.8369	1.91327e-62
ENSG00000105810	CDK6	-1.40331	2.52724e-35	ENSG00000105810	CDK6	-2.30999	9.66647e-48
ENSG00000130487	KLHDC7B	3.61251	7.06752e-35	ENSG00000130487	KLHDC7B	-5.95507	6.30033e-24
ENSG00000168077	SCARA3	-1.97407	8.95701e-35	ENSG00000168077	SCARA3	-2.43533	4.5597e-20
ENSG00000138778	CENPE	-2.16737	1.46558e-34	ENSG00000138778	CENPE	-1.95137	7.17852e-11
ENSG00000145632	PLK2	-1.06612	7.54257e-34	ENSG00000145632	PLK2	-0.604893	0.000155424
ENSG00000119681	LTBP2	-2.97189	8.212e-34	ENSG00000119681	LTBP2	-1.67274	2.30565e-06
ENSG00000087086	FTL	1.29777	1.51207e-33	ENSG00000087086	FTL	2.03475	8.35254e-170
ENSG00000122641	INHBA	-2.05032	9.89996e-33	ENSG00000122641	INHBA	-1.87133	2.14351e-14
ENSG00000175197	DDIT3	2.0412	1.72948e-32	ENSG00000175197	DDIT3	2.64373	5.97647e-40
ENSG00000171848	RRM2	-1.91592	1.81108e-32	ENSG00000171848	RRM2	-0.830324	1.7726e-07
ENSG00000130766	SESN2	1.2733	4.07405e-32	ENSG00000130766	SESN2	0.776526	4.56322e-05
ENSG00000107731	UNC5B	1.53618	6.64024e-32	ENSG00000107731	UNC5B	-0.80383	0.0218468
ENSG00000160200	CBS	1.17214	2.65317e-31	ENSG00000160200	CBS	-0.52504	0.00258328
ENSG00000108821	COL1A1	-1.72327	4.90399e-31	ENSG00000108821	COL1A1	-0.848857	2.60571e-24
ENSG00000137801	THBS1	-1.48816	4.90399e-31	ENSG00000137801	THBS1	-2.57976	2.2431e-105
ENSG00000072571	HMMR	-2.15685	1.23438e-29	ENSG00000072571	HMMR	-0.876842	0.04031
ENSG00000139926	FRMD6	-1.77729	3.11924e-29	ENSG00000139926	FRMD6	-1.91925	3.18862e-31
ENSG00000159167	STC1	-1.73412	3.49266e-29	ENSG00000159167	STC1	1.28328	8.33907e-07
ENSG00000139734	DIAPH3	-2.05378	4.00785e-29	ENSG00000139734	DIAPH3	-1.24706	3.63221e-07
ENSG00000204386	NEU1	1.17183	5.71509e-29	ENSG00000204386	NEU1	0.81474	7.8741e-14
ENSG00000187134	AKR1C1	1.70484	7.38793e-29	ENSG00000187134	AKR1C1	1.36178	2.08689e-18
ENSG00000011426	ANLN	-1.91042	1.94465e-28	ENSG00000011426	ANLN	-1.52584	1.30229e-19
ENSG00000108691	CCL2	-3.65392	6.79404e-28	ENSG00000108691	CCL2	-0.702258	0.0370973
ENSG00000166986	MARS	0.931381	7.08009e-28	ENSG00000166986	MARS	0.375156	0.000220269
ENSG00000174469	CNTNAP2	-1.80082	1.52387e-27	ENSG00000174469	CNTNAP2	-0.949089	0.00196759
ENSG00000134684	YARS	0.919173	2.40077e-27	ENSG00000134684	YARS	0.273949	0.0370973
ENSG00000075618	FSCN1	-0.977064	3.06342e-27	ENSG00000075618	FSCN1	-0.427217	4.82014e-05
ENSG00000140416	TPM1	-1.25769	3.64251e-27	ENSG00000140416	TPM1	-0.426367	2.121e-07
ENSG00000075223	SEMA3C	-1.16437	5.74212e-27	ENSG00000075223	SEMA3C	-2.40656	1.11616e-45
ENSG00000157514	TSC22D3	1.15311	9.55221e-26	ENSG00000157514	TSC22D3	1.29677	8.21863e-14
ENSG00000152804	HHEX	-1.84011	1.16903e-25	ENSG00000152804	HHEX	-1.17517	5.79211e-09
ENSG00000198431	TXNRD1	0.984352	1.87436e-25	ENSG00000198431	TXNRD1	0.612811	2.6687e-12
ENSG00000137124	ALDH1B1	-1.34677	2.31899e-24	ENSG00000137124	ALDH1B1	-1.76794	6.60913e-11
ENSG00000139514	SLC7A1	0.777289	4.46759e-24	ENSG00000139514	SLC7A1	-1.71098	2.12358e-19
ENSG00000117707	PROX1	-1.21378	6.93259e-24	ENSG00000117707	PROX1	-2.90089	1.12093e-91
ENSG00000132688	NES	-1.61294	1.06355e-23	ENSG00000132688	NES	-2.45425	2.88215e-35
ENSG00000112715	VEGFA	1.0897	1.37272e-23	ENSG00000112715	VEGFA	-0.298431	0.0486956
ENSG00000089248	ERP29	0.743539	2.18596e-23	ENSG00000089248	ERP29	0.827388	5.22362e-18
ENSG00000173812	EIF1	0.749255	2.54537e-23	ENSG00000173812	EIF1	2.08564	1.33285e-268
ENSG00000143575	HAX1	1.00959	4.30794e-23	ENSG00000143575	HAX1	0.919626	6.41644e-07
ENSG00000154127	UBASH3B	-1.74608	4.54146e-23	ENSG00000154127	UBASH3B	-1.74873	2.45049e-24
ENSG00000169429	IL8	-1.65119	6.14678e-23	ENSG00000169429	IL8	-0.202459	0.0493453
ENSG00000109846	CRYAB	1.41536	8.10005e-23	ENSG00000109846	CRYAB	3.13033	1.70824e-16
ENSG00000144810	COL8A1	-2.44358	1.09264e-22	ENSG00000144810	COL8A1	-1.36949	0.0110364
ENSG00000122861	PLAU	-1.40571	1.39853e-22	ENSG00000122861	PLAU	-1.0925	4.66976e-10
ENSG00000128590	DNAJB9	1.42574	2.40896e-22	ENSG00000128590	DNAJB9	1.04894	1.15117e-06
ENSG00000124875	CXCL6	-2.00533	2.57987e-22	ENSG00000124875	CXCL6	-1.7864	1.62238e-50
ENSG00000172164	SNTB1	1.00387	2.75472e-22	ENSG00000172164	SNTB1	-0.973441	3.09722e-05
ENSG00000168209	DDIT4	1.31498	2.80166e-22	ENSG00000168209	DDIT4	-0.618157	2.07089e-07
ENSG00000168386	FILIP1L	-1.28239	3.19141e-22	ENSG00000168386	FILIP1L	-0.663537	0.00043699
ENSG00000163735	CXCL5	-1.58171	6.00121e-22	ENSG00000163735	CXCL5	-1.36997	0.000763504
ENSG00000163734	CXCL3	-1.31369	6.4233e-22	ENSG00000163734	CXCL3	-0.454801	0.00262189
ENSG00000026025	VIM	-1.20472	1.00901e-21	ENSG00000026025	VIM	1.12725	1.33769e-42
ENSG00000067225	PKM	-0.712589	4.0731e-21	ENSG00000067225	PKM	0.16682	0.0352
ENSG00000166851	PLK1	-1.55868	6.26032e-21	ENSG00000166851	PLK1	-0.994689	1.83476e-05
ENSG00000074590	NUAK1	-1.38383	8.69287e-21	ENSG00000074590	NUAK1	-2.64951	1.82547e-28
ENSG00000124588	NQO2	1.16695	9.93029e-21	ENSG00000124588	NQO2	1.3069	2.42261e-06
ENSG00000113645	WWC1	-1.04432	1.60422e-20	ENSG00000113645	WWC1	-1.34721	1.32208e-39
ENSG00000166340	TPP1	0.855395	2.15155e-20	ENSG00000166340	TPP1	0.299598	0.0162495
ENSG00000124532	MRS2	-1.21361	3.86977e-20	ENSG00000124532	MRS2	-1.0934	1.81459e-17
ENSG00000105974	CAV1	-2.03325	5.31894e-20	ENSG00000105974	CAV1	-1.03355	1.35106e-10
ENSG00000057019	DCBLD2	-0.961036	5.61723e-20	ENSG00000057019	DCBLD2	-0.899958	2.53565e-08
ENSG00000035403	VCL	-0.659963	5.62052e-20	ENSG00000035403	VCL	-1.35739	9.53397e-44
ENSG00000125977	EIF2S2	0.673693	6.46037e-20	ENSG00000125977	EIF2S2	0.879591	3.48162e-20
ENSG00000198855	FICD	1.46577	1.17569e-19	ENSG00000198855	FICD	2.09899	2.89336e-11
ENSG00000115380	EFEMP1	-1.23288	1.56994e-19	ENSG00000115380	EFEMP1	-0.860431	1.1023e-09
ENSG00000076716	GPC4	-1.71353	1.67428e-19	ENSG00000076716	GPC4	-1.45759	3.35851e-07
ENSG00000135919	SERPINE2	1.09722	2.12711e-19	ENSG00000135919	SERPINE2	0.926052	0.000742982
ENSG00000153879	CEBPG	0.928247	2.21901e-19	ENSG00000153879	CEBPG	0.4404	0.00714003
ENSG00000163453	IGFBP7	-2.22639	2.72854e-19	ENSG00000163453	IGFBP7	-0.513962	0.000121054
ENSG00000135929	CYP27A1	1.01344	2.76781e-19	ENSG00000135929	CYP27A1	1.01237	0.000621012
ENSG00000105612	DNASE2	0.879167	2.89455e-19	ENSG00000105612	DNASE2	-0.631762	0.00349031
ENSG00000179222	MAGED1	-0.587939	2.89455e-19	ENSG00000179222	MAGED1	-0.237595	0.0074042
ENSG00000138079	SLC3A1	1.25333	4.97901e-19	ENSG00000138079	SLC3A1	0.724185	0.00844648
ENSG00000101104	PABPC1L	1.49113	5.88516e-19	ENSG00000101104	PABPC1L	-0.638526	0.00391285
ENSG00000166833	NAV2	-0.960342	6.28577e-19	ENSG00000166833	NAV2	-2.00047	1.38146e-42
ENSG00000172432	GTPBP2	1.07211	8.76724e-19	ENSG00000172432	GTPBP2	-1.16076	1.30411e-15
ENSG00000134871	COL4A2	-1.00701	1.1285e-18	ENSG00000134871	COL4A2	-1.96746	3.18546e-62
ENSG00000137962	ARHGAP29	-1.14554	1.15293e-18	ENSG00000137962	ARHGAP29	-1.76033	1.85703e-17
ENSG00000255103	KIAA0754	-1.13246	1.25766e-18	ENSG00000255103	KIAA0754	-2.98141	1.43913e-27
ENSG00000103257	SLC7A5	1.2678	1.33532e-18	ENSG00000103257	SLC7A5	-1.44192	1.24817e-82
ENSG00000101335	MYL9	-1.24485	1.85699e-18	ENSG00000101335	MYL9	1.69484	7.88056e-23
ENSG00000196365	LONP1	0.811244	1.94312e-18	ENSG00000196365	LONP1	0.863466	9.35037e-19
ENSG00000092621	PHGDH	1.17262	2.08103e-18	ENSG00000092621	PHGDH	0.734835	4.49301e-11
ENSG00000052841	TTC17	0.591272	2.21446e-18	ENSG00000052841	TTC17	-0.454456	0.0143955
ENSG00000164713	BRI3	1.14215	2.65417e-18	ENSG00000164713	BRI3	1.16292	9.84139e-35
ENSG00000167552	TUBA1A	-1.34025	5.77954e-18	ENSG00000167552	TUBA1A	-0.372261	0.0276905
ENSG00000147162	OGT	0.770968	6.58598e-18	ENSG00000147162	OGT	-1.34913	9.0515e-17
ENSG00000064601	CTSA	0.972037	7.17974e-18	ENSG00000064601	CTSA	0.821176	3.16408e-19
ENSG00000001626	CFTR	-1.28896	7.25293e-18	ENSG00000001626	CFTR	-2.7295	4.71427e-85
ENSG00000123689	G0S2	1.68938	7.35706e-18	ENSG00000123689	G0S2	1.26188	0.0210002
ENSG00000071553	ATP6AP1	0.586219	7.73062e-18	ENSG00000071553	ATP6AP1	0.602865	6.69218e-07
ENSG00000115414	FN1	-1.06312	9.51493e-18	ENSG00000115414	FN1	-2.58874	1.49536e-202
ENSG00000011201	KAL1	-1.93903	1.06493e-17	ENSG00000011201	KAL1	-0.988857	0.0345619
ENSG00000163870	TPRA1	0.854886	1.12024e-17	ENSG00000163870	TPRA1	0.396549	0.0484072
ENSG00000025039	RRAGD	1.33359	2.4267e-17	ENSG00000025039	RRAGD	1.40157	1.03784e-05
ENSG00000175183	CSRP2	-1.86704	2.47919e-17	ENSG00000175183	CSRP2	2.1869	3.85635e-24
ENSG00000064042	LIMCH1	-0.986901	2.75814e-17	ENSG00000064042	LIMCH1	-1.02073	1.70275e-08
ENSG00000204619	PPP1R11	0.73746	3.48321e-17	ENSG00000204619	PPP1R11	1.24106	2.76382e-21
ENSG00000064651	SLC12A2	-1.04236	4.32533e-17	ENSG00000064651	SLC12A2	-2.3622	4.43038e-81
ENSG00000187531	SIRT7	0.777996	5.22205e-17	ENSG00000187531	SIRT7	0.652285	0.000679624
ENSG00000234741	GAS5	0.675008	6.95431e-17	ENSG00000234741	GAS5	2.00368	1.30355e-131
ENSG00000149428	HYOU1	0.693212	7.1052e-17	ENSG00000149428	HYOU1	-0.730526	1.87962e-07
ENSG00000173221	GLRX	0.919829	7.16242e-17	ENSG00000173221	GLRX	0.821315	4.98711e-05
ENSG00000177410	ZFAS1	0.785125	8.14673e-17	ENSG00000177410	ZFAS1	2.24321	4.91122e-202
ENSG00000197063	MAFG	0.719075	8.43794e-17	ENSG00000197063	MAFG	1.19339	8.40394e-15
ENSG00000091436	MLTK	-0.996511	9.03763e-17	ENSG00000091436	MLTK	-1.16365	3.94536e-10
ENSG00000138678	AGPAT9	1.20707	1.38933e-16	ENSG00000138678	AGPAT9	0.780748	0.0175781
ENSG00000198901	PRC1	-1.45985	1.52739e-16	ENSG00000198901	PRC1	-0.870372	7.97796e-07
ENSG00000140937	CDH11	-1.51374	1.57301e-16	ENSG00000140937	CDH11	-1.12998	0.00862084
ENSG00000170522	ELOVL6	-0.988849	2.07664e-16	ENSG00000170522	ELOVL6	-1.37917	1.54073e-20
ENSG00000134240	HMGCS2	-2.87308	2.1495e-16	ENSG00000134240	HMGCS2	1.4996	0.000418641
ENSG00000124788	ATXN1	0.724665	2.56987e-16	ENSG00000124788	ATXN1	-1.63299	3.27021e-09
ENSG00000185070	FLRT2	-1.23059	3.09715e-16	ENSG00000185070	FLRT2	-2.90836	8.95391e-61
ENSG00000112972	HMGCS1	-0.800001	3.19284e-16	ENSG00000112972	HMGCS1	-0.809482	5.66835e-17
ENSG00000130707	ASS1	1.1812	3.21891e-16	ENSG00000130707	ASS1	0.369749	0.0407272
ENSG00000185215	TNFAIP2	-0.937301	3.53237e-16	ENSG00000185215	TNFAIP2	-2.91145	1.40325e-269
ENSG00000111817	DSE	-1.08036	4.22461e-16	ENSG00000111817	DSE	-1.54445	6.53659e-16
ENSG00000136628	EPRS	0.58515	4.71768e-16	ENSG00000136628	EPRS	-0.396606	0.00580494
ENSG00000130635	COL5A1	-1.47449	5.49276e-16	ENSG00000130635	COL5A1	-1.85949	2.67666e-17
ENSG00000237512	UNC5B-AS1	1.85407	5.67998e-16	ENSG00000237512	UNC5B-AS1	1.69855	0.0204632
ENSG00000052795	FNIP2	0.717634	5.74003e-16	ENSG00000052795	FNIP2	-1.12283	4.58419e-09
ENSG00000138182	KIF20B	-1.57339	5.74003e-16	ENSG00000138182	KIF20B	-1.28768	4.49678e-06
ENSG00000166750	SLFN5	0.788599	7.37096e-16	ENSG00000166750	SLFN5	-2.61589	8.78916e-32
ENSG00000168268	NT5DC2	-0.848647	7.37096e-16	ENSG00000168268	NT5DC2	1.07998	1.98547e-24
ENSG00000137807	KIF23	-1.49336	7.62513e-16	ENSG00000137807	KIF23	-1.2955	4.33188e-06
ENSG00000150938	CRIM1	-0.775785	8.02078e-16	ENSG00000150938	CRIM1	-1.9877	2.38367e-86
ENSG00000118193	KIF14	-1.91902	8.88588e-16	ENSG00000118193	KIF14	-1.29789	0.00759949
ENSG00000158710	TAGLN2	-0.833703	9.46264e-16	ENSG00000158710	TAGLN2	0.609013	3.62546e-20
ENSG00000116133	DHCR24	-0.614182	9.8895e-16	ENSG00000116133	DHCR24	-1.54461	6.33334e-121
ENSG00000125534	PPDPF	0.735304	1.17396e-15	ENSG00000125534	PPDPF	1.7791	2.73407e-104
ENSG00000148773	MKI67	-1.68906	1.18899e-15	ENSG00000148773	MKI67	-2.01727	9.64617e-30
ENSG00000101670	LIPG	-0.968472	1.34875e-15	ENSG00000101670	LIPG	-1.56169	2.58169e-22
ENSG00000060982	BCAT1	-0.968694	1.36458e-15	ENSG00000060982	BCAT1	-1.39976	3.45648e-07
ENSG00000101871	MID1	-0.668596	2.90626e-15	ENSG00000101871	MID1	-2.03745	2.61354e-32
ENSG00000196305	IARS	0.701156	3.34588e-15	ENSG00000196305	IARS	0.251719	0.0265522
ENSG00000132471	WBP2	0.661587	3.36253e-15	ENSG00000132471	WBP2	1.60674	6.06177e-56
ENSG00000176014	TUBB6	-0.928739	3.70026e-15	ENSG00000176014	TUBB6	-0.335757	0.0218879
ENSG00000167969	ECI1	0.904366	4.49751e-15	ENSG00000167969	ECI1	1.01099	1.81592e-11
ENSG00000101333	PLCB4	-1.12148	4.52569e-15	ENSG00000101333	PLCB4	-1.05785	0.00392815
ENSG00000113810	SMC4	-1.19069	4.60105e-15	ENSG00000113810	SMC4	-1.02862	4.91625e-13
ENSG00000272016	RP11-215G15.5	-1.75451	5.44542e-15	ENSG00000272016	RP11-215G15.5	-1.96575	1.60559e-05
ENSG00000129173	E2F8	-1.98359	5.75606e-15	ENSG00000129173	E2F8	-0.849266	0.0369138
ENSG00000140274	DUOXA2	1.27544	6.43742e-15	ENSG00000140274	DUOXA2	-1.3616	4.06789e-08
ENSG00000048540	LMO3	-2.3828	6.7609e-15	ENSG00000048540	LMO3	1.58078	0.00131451
ENSG00000163739	CXCL1	-1.10893	6.86723e-15	ENSG00000163739	CXCL1	-0.321683	0.00135917
ENSG00000214814	FER1L6	0.936632	7.30315e-15	ENSG00000214814	FER1L6	-3.49969	9.31263e-99
ENSG00000071539	TRIP13	-1.47392	7.69937e-15	ENSG00000071539	TRIP13	-0.904577	0.000684493
ENSG00000024526	DEPDC1	-1.88687	9.78657e-15	ENSG00000024526	DEPDC1	-2.37655	1.86782e-10
ENSG00000154734	ADAMTS1	-0.922591	1.00202e-14	ENSG00000154734	ADAMTS1	-0.909708	0.00401826
ENSG00000125826	RBCK1	1.25357	1.06768e-14	ENSG00000125826	RBCK1	-0.812875	2.11679e-12
ENSG00000198826	ARHGAP11A	-1.58737	1.16656e-14	ENSG00000198826	ARHGAP11A	-1.86338	4.1531e-12
ENSG00000163545	NUAK2	-1.34752	1.16758e-14	ENSG00000163545	NUAK2	-2.61987	8.26731e-55
ENSG00000125378	BMP4	-1.42764	1.24747e-14	ENSG00000125378	BMP4	-0.975412	0.00568176
ENSG00000145386	CCNA2	-1.61815	1.28791e-14	ENSG00000145386	CCNA2	-1.17492	3.50412e-08
ENSG00000181744	C3orf58	-0.915315	1.3335e-14	ENSG00000181744	C3orf58	-1.71807	1.46768e-13
ENSG00000106484	MEST	-1.1942	1.42346e-14	ENSG00000106484	MEST	-0.956035	4.07418e-12
ENSG00000138942	RNF185	0.732161	1.84042e-14	ENSG00000138942	RNF185	0.733459	4.52285e-05
ENSG00000182319	SGK223	-0.613462	1.94796e-14	ENSG00000182319	SGK223	-1.66184	1.45228e-24
ENSG00000112312	GMNN	-0.971884	1.98234e-14	ENSG00000112312	GMNN	0.33517	0.00938944
ENSG00000111348	ARHGDIB	-1.4197	2.01759e-14	ENSG00000111348	ARHGDIB	0.830665	1.09001e-05
ENSG00000135506	OS9	0.691418	2.23095e-14	ENSG00000135506	OS9	0.431867	4.56398e-06
ENSG00000146678	IGFBP1	2.15264	2.36626e-14	ENSG00000146678	IGFBP1	2.36925	4.33856e-13
ENSG00000140941	MAP1LC3B	0.780516	3.04319e-14	ENSG00000140941	MAP1LC3B	1.7596	4.17507e-43
ENSG00000088325	TPX2	-1.40798	4.62245e-14	ENSG00000088325	TPX2	-0.937811	4.61256e-09
ENSG00000122786	CALD1	-1.03486	4.90077e-14	ENSG00000122786	CALD1	-1.32796	1.73212e-30
ENSG00000149212	SESN3	-0.936232	5.17903e-14	ENSG00000149212	SESN3	-0.895164	3.90148e-06
ENSG00000081181	ARG2	1.16542	6.55693e-14	ENSG00000081181	ARG2	1.09788	8.31526e-10
ENSG00000164125	FAM198B	-1.06121	7.56038e-14	ENSG00000164125	FAM198B	-1.19563	1.86955e-06
ENSG00000172216	CEBPB	1.03292	7.56038e-14	ENSG00000172216	CEBPB	-0.657899	7.37038e-06
ENSG00000135047	CTSL	0.91806	7.68668e-14	ENSG00000135047	CTSL	0.727556	1.25575e-05
ENSG00000120937	NPPB	-2.11535	7.69061e-14	ENSG00000120937	NPPB	1.45761	1.28359e-08
ENSG00000163959	SLC51A	1.40007	8.3207e-14	ENSG00000163959	SLC51A	0.833907	0.00311255
ENSG00000184992	BRI3BP	-0.790538	8.78656e-14	ENSG00000184992	BRI3BP	-1.24442	8.54957e-11
ENSG00000134057	CCNB1	-1.37521	9.53648e-14	ENSG00000134057	CCNB1	-0.700085	0.000118135
ENSG00000109805	NCAPG	-1.74129	9.63237e-14	ENSG00000109805	NCAPG	-0.961766	0.00112377
ENSG00000171241	SHCBP1	-1.54696	1.02064e-13	ENSG00000171241	SHCBP1	-0.880578	0.00876152
ENSG00000118523	CTGF	-1.54497	1.13172e-13	ENSG00000118523	CTGF	-0.352523	0.00365385
ENSG00000072110	ACTN1	-0.803	1.13534e-13	ENSG00000072110	ACTN1	-1.05362	2.52732e-24
ENSG00000213614	HEXA	0.657661	1.6785e-13	ENSG00000213614	HEXA	1.14261	4.29948e-14
ENSG00000138448	ITGAV	-0.968904	1.90778e-13	ENSG00000138448	ITGAV	-2.34314	1.64171e-111
ENSG00000089685	BIRC5	-1.61757	2.09891e-13	ENSG00000089685	BIRC5	-0.413883	0.0437646
ENSG00000156966	B3GNT7	-1.24943	2.24473e-13	ENSG00000156966	B3GNT7	-1.03649	7.86611e-06
ENSG00000181019	NQO1	0.949733	2.24473e-13	ENSG00000181019	NQO1	0.455373	0.000480658
ENSG00000108846	ABCC3	0.807679	2.41693e-13	ENSG00000108846	ABCC3	-1.30173	2.98958e-22
ENSG00000151835	SACS	-0.802717	2.41693e-13	ENSG00000151835	SACS	-1.84369	2.6885e-23
ENSG00000177494	ZBED2	-2.2741	2.68523e-13	ENSG00000177494	ZBED2	-1.72116	0.00885719
ENSG00000100234	TIMP3	0.675017	3.01e-13	ENSG00000100234	TIMP3	-0.872065	0.000719606
ENSG00000092853	CLSPN	-1.55978	3.27319e-13	ENSG00000092853	CLSPN	-1.20839	6.86278e-05
ENSG00000172575	RASGRP1	-1.41736	3.46337e-13	ENSG00000172575	RASGRP1	-1.50444	0.000492944
ENSG00000074527	NTN4	0.830525	3.86438e-13	ENSG00000074527	NTN4	-1.14594	1.67108e-06
ENSG00000183098	GPC6	-0.851116	4.52099e-13	ENSG00000183098	GPC6	-2.16381	7.20814e-49
ENSG00000120053	GOT1	0.656193	4.58241e-13	ENSG00000120053	GOT1	0.323528	0.0223812
ENSG00000214176	PLEKHM1P	0.822025	4.61836e-13	ENSG00000214176	PLEKHM1P	-0.865184	0.0268899
ENSG00000035499	DEPDC1B	-1.50361	4.89841e-13	ENSG00000035499	DEPDC1B	-0.823584	0.000296066
ENSG00000172831	CES2	0.578832	4.90313e-13	ENSG00000172831	CES2	-0.616667	0.00429685
ENSG00000140279	DUOX2	0.905103	6.54927e-13	ENSG00000140279	DUOX2	-2.04644	6.34544e-42
ENSG00000079112	CDH17	0.950653	6.61994e-13	ENSG00000079112	CDH17	-0.378309	0.00337594
ENSG00000125398	SOX9	-1.12597	6.6451e-13	ENSG00000125398	SOX9	-2.30362	3.87804e-32
ENSG00000114346	ECT2	-1.04939	6.75632e-13	ENSG00000114346	ECT2	-1.07217	6.05361e-11
ENSG00000185896	LAMP1	0.522423	7.94213e-13	ENSG00000185896	LAMP1	0.527996	9.52244e-10
ENSG00000169607	CKAP2L	-1.75847	8.19904e-13	ENSG00000169607	CKAP2L	-1.65685	1.38825e-05
ENSG00000165434	PGM2L1	-1.20023	8.53057e-13	ENSG00000165434	PGM2L1	-1.15972	0.00112164
ENSG00000170927	PKHD1	-1.45609	8.95348e-13	ENSG00000170927	PKHD1	-3.12365	1.22096e-57
ENSG00000109814	UGDH	0.6135	9.14236e-13	ENSG00000109814	UGDH	1.09143	4.04066e-18
ENSG00000150551	LYPD1	-1.63823	9.80698e-13	ENSG00000150551	LYPD1	-1.60455	0.00690948
ENSG00000125037	EMC3	0.574323	1.04037e-12	ENSG00000125037	EMC3	0.897479	3.63871e-08
ENSG00000142910	TINAGL1	-0.935412	1.10834e-12	ENSG00000142910	TINAGL1	-0.55565	8.35838e-08
ENSG00000065328	MCM10	-1.73906	1.16976e-12	ENSG00000065328	MCM10	-1.26843	0.000250881
ENSG00000176619	LMNB2	-0.885252	1.17093e-12	ENSG00000176619	LMNB2	-1.49673	2.0745e-38
ENSG00000182481	KPNA2	-0.905554	1.17808e-12	ENSG00000182481	KPNA2	-0.348573	0.00634916
ENSG00000158352	SHROOM4	-0.856893	1.35509e-12	ENSG00000158352	SHROOM4	-1.43057	0.0252175
ENSG00000182704	TSKU	0.920483	1.36698e-12	ENSG00000182704	TSKU	-1.73107	4.00319e-26
ENSG00000148346	LCN2	1.60101	1.3785e-12	ENSG00000148346	LCN2	1.08885	8.65693e-22
ENSG00000111799	COL12A1	-1.63114	1.40613e-12	ENSG00000111799	COL12A1	-5.64059	1.98086e-286
ENSG00000178381	ZFAND2A	0.992954	1.44563e-12	ENSG00000178381	ZFAND2A	3.51147	8.36241e-109
ENSG00000139278	GLIPR1	-1.69725	1.45124e-12	ENSG00000139278	GLIPR1	0.411731	0.033749
ENSG00000111859	NEDD9	-1.00345	1.66046e-12	ENSG00000111859	NEDD9	-1.45614	1.28286e-28
ENSG00000177469	PTRF	-1.0689	1.66046e-12	ENSG00000177469	PTRF	-0.752764	0.0052338
ENSG00000186815	TPCN1	0.673616	1.69583e-12	ENSG00000186815	TPCN1	-1.30136	3.28495e-24
ENSG00000151718	WWC2	-0.838084	1.76679e-12	ENSG00000151718	WWC2	-1.34736	8.06543e-16
ENSG00000073756	PTGS2	-1.50819	1.82709e-12	ENSG00000073756	PTGS2	-1.29553	0.000251584
ENSG00000113758	DBN1	-0.70329	1.89992e-12	ENSG00000113758	DBN1	-0.431309	4.73234e-05
ENSG00000113448	PDE4D	-0.971096	1.98101e-12	ENSG00000113448	PDE4D	-0.880496	0.00453561
ENSG00000138160	KIF11	-1.79609	2.23412e-12	ENSG00000138160	KIF11	-2.01744	1.25202e-11
ENSG00000139644	TMBIM6	0.621834	3.12768e-12	ENSG00000139644	TMBIM6	0.232058	0.00153631
ENSG00000177169	ULK1	0.560891	3.16277e-12	ENSG00000177169	ULK1	-0.789937	3.245e-05
ENSG00000161800	RACGAP1	-1.35615	3.29632e-12	ENSG00000161800	RACGAP1	-1.13486	1.25449e-05
ENSG00000126787	DLGAP5	-1.83809	3.33953e-12	ENSG00000126787	DLGAP5	-0.897882	3.18029e-05
ENSG00000197822	OCLN	0.665427	3.60831e-12	ENSG00000197822	OCLN	-1.78575	6.95e-19
ENSG00000154305	MIA3	0.683533	3.61922e-12	ENSG00000154305	MIA3	-0.416094	0.028307
ENSG00000178607	ERN1	0.818937	3.61922e-12	ENSG00000178607	ERN1	-0.474549	0.0393472
ENSG00000091513	TF	1.2248	3.84752e-12	ENSG00000091513	TF	3.38893	2.36504e-127
ENSG00000107223	EDF1	0.69144	3.94317e-12	ENSG00000107223	EDF1	1.60011	9.48346e-100
ENSG00000079385	CEACAM1	1.42154	3.96169e-12	ENSG00000079385	CEACAM1	-1.06353	2.1999e-09
ENSG00000206053	HN1L	-0.413594	4.80127e-12	ENSG00000206053	HN1L	-0.276675	0.00610688
ENSG00000131747	TOP2A	-1.65753	4.83766e-12	ENSG00000131747	TOP2A	-1.93501	1.08193e-35
ENSG00000006652	IFRD1	0.684927	4.89249e-12	ENSG00000006652	IFRD1	1.84659	1.08891e-36
ENSG00000197279	ZNF165	1.26145	4.94448e-12	ENSG00000197279	ZNF165	1.74437	9.72428e-09
ENSG00000100600	LGMN	0.697794	5.15763e-12	ENSG00000100600	LGMN	-0.455564	0.00722077
ENSG00000196139	AKR1C3	0.948872	5.33003e-12	ENSG00000196139	AKR1C3	0.867373	3.3816e-05
ENSG00000162736	NCSTN	0.524174	5.36793e-12	ENSG00000162736	NCSTN	-0.711554	2.95771e-09
ENSG00000126934	MAP2K2	0.484031	5.80413e-12	ENSG00000126934	MAP2K2	0.987718	1.19031e-26
ENSG00000163507	KIAA1524	-1.43373	5.90983e-12	ENSG00000163507	KIAA1524	-1.32606	0.000255697
ENSG00000104805	NUCB1	0.674798	5.93463e-12	ENSG00000104805	NUCB1	0.280787	0.0106791
ENSG00000102384	CENPI	-1.69735	6.02286e-12	ENSG00000102384	CENPI	-1.36186	0.00741049
ENSG00000196230	TUBB	-0.599129	6.53981e-12	ENSG00000196230	TUBB	-0.463263	4.83019e-13
ENSG00000175063	UBE2C	-1.47788	7.73833e-12	ENSG00000175063	UBE2C	0.636614	0.00204466
ENSG00000224078	SNHG14	-0.729898	8.77385e-12	ENSG00000224078	SNHG14	-1.05102	7.13189e-12
ENSG00000156802	ATAD2	-0.998438	9.73306e-12	ENSG00000156802	ATAD2	-0.966076	5.98942e-08
ENSG00000172572	PDE3A	-1.15215	1.05235e-11	ENSG00000172572	PDE3A	-1.86258	3.76278e-30
ENSG00000169710	FASN	-0.944784	1.10608e-11	ENSG00000169710	FASN	-0.738213	1.32982e-16
ENSG00000173638	SLC19A1	-0.923913	1.16306e-11	ENSG00000173638	SLC19A1	-0.782296	3.20256e-12
ENSG00000179344	HLA-DQB1	1.00784	1.27125e-11	ENSG00000179344	HLA-DQB1	2.13839	0.000212307
ENSG00000181885	CLDN7	0.943381	1.35801e-11	ENSG00000181885	CLDN7	0.556332	5.31986e-06
ENSG00000187837	HIST1H1C	0.949278	1.36168e-11	ENSG00000187837	HIST1H1C	2.17945	2.7381e-30
ENSG00000178202	KDELC2	-0.925429	1.43936e-11	ENSG00000178202	KDELC2	-1.50649	2.31903e-10
ENSG00000124207	CSE1L	-0.831695	1.54258e-11	ENSG00000124207	CSE1L	-0.586084	8.90383e-08
ENSG00000211455	STK38L	-0.723711	1.55288e-11	ENSG00000211455	STK38L	-0.461458	0.0172116
ENSG00000161011	SQSTM1	0.841543	1.60288e-11	ENSG00000161011	SQSTM1	0.964614	6.87372e-38
ENSG00000154080	CHST9	-1.35645	1.70102e-11	ENSG00000154080	CHST9	-1.81344	0.000130011
ENSG00000136153	LMO7	0.790313	1.73088e-11	ENSG00000136153	LMO7	-0.494201	4.73022e-05
ENSG00000095015	MAP3K1	-0.774028	1.79115e-11	ENSG00000095015	MAP3K1	-2.02482	3.3547e-21
ENSG00000164574	GALNT10	-0.729526	2.21643e-11	ENSG00000164574	GALNT10	-1.381	1.13246e-14
ENSG00000189334	S100A14	0.712276	2.21643e-11	ENSG00000189334	S100A14	1.49907	1.33874e-55
ENSG00000182752	PAPPA	-1.39012	2.36168e-11	ENSG00000182752	PAPPA	-3.55446	4.82032e-26
ENSG00000127022	CANX	0.513535	2.63861e-11	ENSG00000127022	CANX	-0.378666	0.00035578
ENSG00000144677	CTDSPL	-0.571102	2.73503e-11	ENSG00000144677	CTDSPL	-1.17737	3.3551e-12
ENSG00000196535	MYO18A	0.538448	2.80569e-11	ENSG00000196535	MYO18A	-2.47492	6.72168e-35
ENSG00000144824	PHLDB2	-1.05248	2.96944e-11	ENSG00000144824	PHLDB2	-2.59277	7.4794e-43
ENSG00000095752	IL11	-1.66546	3.00295e-11	ENSG00000095752	IL11	0.946363	0.0240937
ENSG00000121152	NCAPH	-1.52253	3.00295e-11	ENSG00000121152	NCAPH	-1.16521	2.74315e-05
ENSG00000058804	NDC1	-0.912287	3.03366e-11	ENSG00000058804	NDC1	-1.49947	7.59217e-16
ENSG00000104738	MCM4	-1.16772	3.14022e-11	ENSG00000104738	MCM4	-0.774571	1.45116e-09
ENSG00000169851	PCDH7	-1.22733	3.19639e-11	ENSG00000169851	PCDH7	-1.69192	1.11253e-05
ENSG00000143612	C1orf43	0.496758	3.27912e-11	ENSG00000143612	C1orf43	1.08132	2.82597e-25
ENSG00000120437	ACAT2	-0.834141	3.30863e-11	ENSG00000120437	ACAT2	0.693787	3.30034e-13
ENSG00000162063	CCNF	-1.39736	3.89172e-11	ENSG00000162063	CCNF	-0.854386	0.00236454
ENSG00000101003	GINS1	-1.40308	4.02426e-11	ENSG00000101003	GINS1	-1.50533	8.64445e-09
ENSG00000175309	PHYKPL	0.719248	4.06026e-11	ENSG00000175309	PHYKPL	0.628751	5.79333e-05
ENSG00000156510	HKDC1	1.02944	4.12005e-11	ENSG00000156510	HKDC1	-1.1688	7.16726e-16
ENSG00000179958	DCTPP1	-0.634654	4.28544e-11	ENSG00000179958	DCTPP1	0.815885	1.26192e-05
ENSG00000012822	CALCOCO1	0.640102	4.52778e-11	ENSG00000012822	CALCOCO1	-0.68019	0.00279204
ENSG00000134690	CDCA8	-1.30878	4.52778e-11	ENSG00000134690	CDCA8	-0.98563	0.00517436
ENSG00000136824	SMC2	-1.06394	4.55156e-11	ENSG00000136824	SMC2	-1.78827	3.12222e-13
ENSG00000068489	PRR11	-1.43109	4.65556e-11	ENSG00000068489	PRR11	-1.36738	2.36393e-06
ENSG00000001084	GCLC	0.94767	5.23525e-11	ENSG00000001084	GCLC	-1.07942	6.2585e-11
ENSG00000116741	RGS2	-0.78743	5.3488e-11	ENSG00000116741	RGS2	0.390519	0.0152561
ENSG00000068366	ACSL4	-0.624333	5.51993e-11	ENSG00000068366	ACSL4	-1.00003	1.47874e-12
ENSG00000142798	HSPG2	-0.589458	5.52784e-11	ENSG00000142798	HSPG2	-2.84765	0
ENSG00000237649	KIFC1	-1.61357	6.15471e-11	ENSG00000237649	KIFC1	-0.659094	0.0290573
ENSG00000112541	PDE10A	-0.692162	6.31554e-11	ENSG00000112541	PDE10A	-1.34273	5.28201e-06
ENSG00000162069	CCDC64B	0.837331	6.59634e-11	ENSG00000162069	CCDC64B	-0.914058	8.22748e-07
ENSG00000112984	KIF20A	-1.70121	6.75991e-11	ENSG00000112984	KIF20A	-1.56608	2.86544e-09
ENSG00000178295	GEN1	-0.889631	6.94961e-11	ENSG00000178295	GEN1	-1.67738	1.50863e-09
ENSG00000112511	PHF1	0.631933	7.43069e-11	ENSG00000112511	PHF1	0.512775	0.0257421
ENSG00000118971	CCND2	-0.931475	8.68086e-11	ENSG00000118971	CCND2	-0.439972	0.00333515
ENSG00000223477	LINC00842	-1.55254	1.11406e-10	ENSG00000223477	LINC00842	-1.83022	0.000361781
ENSG00000154277	UCHL1	0.911387	1.13175e-10	ENSG00000154277	UCHL1	2.19791	4.03517e-41
ENSG00000197958	RPL12	0.580604	1.24129e-10	ENSG00000197958	RPL12	1.9308	1.01966e-268
ENSG00000160352	ZNF714	-1.0054	1.30595e-10	ENSG00000160352	ZNF714	-0.887588	0.00744764
ENSG00000067798	NAV3	-1.59715	1.34466e-10	ENSG00000067798	NAV3	1.65611	0.00319103
ENSG00000168528	SERINC2	0.563883	1.38496e-10	ENSG00000168528	SERINC2	0.221206	0.00790081
ENSG00000145685	LHFPL2	0.705528	1.39677e-10	ENSG00000145685	LHFPL2	-1.40383	1.37956e-06
ENSG00000164045	CDC25A	-1.379	1.49387e-10	ENSG00000164045	CDC25A	-1.09121	0.00015137
ENSG00000169223	LMAN2	0.520864	1.52874e-10	ENSG00000169223	LMAN2	0.580047	1.67965e-10
ENSG00000116237	ICMT	-0.449211	1.53097e-10	ENSG00000116237	ICMT	-1.05555	2.45602e-15
ENSG00000168078	PBK	-1.58328	1.60217e-10	ENSG00000168078	PBK	-0.929862	0.0224979
ENSG00000117650	NEK2	-1.2781	1.65206e-10	ENSG00000117650	NEK2	-1.04398	0.024129
ENSG00000196083	IL1RAP	-0.720914	1.76662e-10	ENSG00000196083	IL1RAP	-1.9227	6.31367e-48
ENSG00000156639	ZFAND3	0.512926	1.8363e-10	ENSG00000156639	ZFAND3	-0.605452	0.000245329
ENSG00000173706	HEG1	-1.02112	1.93433e-10	ENSG00000173706	HEG1	-3.61128	9.12887e-60
ENSG00000167614	TTYH1	-2.48874	1.96832e-10	ENSG00000167614	TTYH1	1.62011	4.59345e-10
ENSG00000101825	MXRA5	-1.71752	2.07772e-10	ENSG00000101825	MXRA5	-4.28182	1.32533e-13
ENSG00000140961	OSGIN1	0.981026	2.19234e-10	ENSG00000140961	OSGIN1	0.985002	5.68448e-06
ENSG00000153395	LPCAT1	-0.825532	2.2554e-10	ENSG00000153395	LPCAT1	-0.719676	7.48449e-11
ENSG00000128309	MPST	0.581639	2.264e-10	ENSG00000128309	MPST	0.632548	1.88518e-07
ENSG00000130203	APOE	0.753494	2.27634e-10	ENSG00000130203	APOE	1.77382	1.24311e-71
ENSG00000179562	GCC1	0.556431	2.33646e-10	ENSG00000179562	GCC1	0.758706	3.38891e-07
ENSG00000125775	SDCBP2	0.958062	2.33658e-10	ENSG00000125775	SDCBP2	1.84303	4.4977e-45
ENSG00000076003	MCM6	-1.20927	2.45818e-10	ENSG00000076003	MCM6	-0.633937	0.00458964
ENSG00000117862	TXNDC12	0.516427	2.51045e-10	ENSG00000117862	TXNDC12	0.407771	0.00307898
ENSG00000186193	SAPCD2	-1.089	3.00815e-10	ENSG00000186193	SAPCD2	-0.899504	2.16477e-05
ENSG00000130066	SAT1	0.69433	3.04028e-10	ENSG00000130066	SAT1	0.567486	1.7726e-07
ENSG00000151503	NCAPD3	-0.970345	3.176e-10	ENSG00000151503	NCAPD3	-0.707054	0.00335132
ENSG00000170266	GLB1	0.568302	3.39882e-10	ENSG00000170266	GLB1	-0.337525	0.016818
ENSG00000196611	MMP1	1.36648	3.76525e-10	ENSG00000196611	MMP1	1.122	4.24756e-06
ENSG00000108106	UBE2S	-0.686144	4.16369e-10	ENSG00000108106	UBE2S	1.87271	2.5271e-48
ENSG00000196950	SLC39A10	-0.722079	4.19914e-10	ENSG00000196950	SLC39A10	-0.71046	3.8508e-05
ENSG00000245532	NEAT1	1.06316	4.19914e-10	ENSG00000245532	NEAT1	-0.363626	0.000727835
ENSG00000130176	CNN1	-2.55856	4.54908e-10	ENSG00000130176	CNN1	1.27638	0.0497918
ENSG00000075218	GTSE1	-1.61334	4.81098e-10	ENSG00000075218	GTSE1	-1.97076	2.35393e-09
ENSG00000101294	HM13	0.59939	4.8242e-10	ENSG00000101294	HM13	0.881075	2.28758e-32
ENSG00000099864	PALM	0.743214	5.29945e-10	ENSG00000099864	PALM	-1.33437	1.23588e-07
ENSG00000057294	PKP2	-0.5401	5.75073e-10	ENSG00000057294	PKP2	-1.14334	7.13099e-13
ENSG00000101213	PTK6	3.31855	5.91196e-10	ENSG00000101213	PTK6	2.07789	0.00275102
ENSG00000163638	ADAMTS9	-1.08296	5.92942e-10	ENSG00000163638	ADAMTS9	-2.08202	3.01613e-28
ENSG00000107551	RASSF4	-0.805281	5.99527e-10	ENSG00000107551	RASSF4	-2.06234	2.87466e-53
ENSG00000006576	PHTF2	-0.944646	6.08132e-10	ENSG00000006576	PHTF2	-0.754409	0.00141823
ENSG00000142945	KIF2C	-1.48992	6.30731e-10	ENSG00000142945	KIF2C	-0.782252	0.000848479
ENSG00000244038	DDOST	0.4427	7.09812e-10	ENSG00000244038	DDOST	0.34099	6.09291e-06
ENSG00000147416	ATP6V1B2	0.531447	7.21837e-10	ENSG00000147416	ATP6V1B2	0.711039	2.1326e-09
ENSG00000110046	ATG2A	0.516076	7.42544e-10	ENSG00000110046	ATG2A	-0.813216	5.31375e-06
ENSG00000169903	TM4SF4	-0.965721	7.54488e-10	ENSG00000169903	TM4SF4	-0.34882	0.00491612
ENSG00000120800	UTP20	-0.683818	7.56584e-10	ENSG00000120800	UTP20	-0.744881	3.1483e-05
ENSG00000150527	CTAGE5	1.35818	8.15436e-10	ENSG00000150527	CTAGE5	1.15043	0.0388356
ENSG00000164109	MAD2L1	-1.27562	8.36057e-10	ENSG00000164109	MAD2L1	-0.500417	0.0251214
ENSG00000147869	CER1	-2.43038	8.40425e-10	ENSG00000147869	CER1	-3.27216	3.51687e-05
ENSG00000187109	NAP1L1	-0.559066	8.51112e-10	ENSG00000187109	NAP1L1	0.715425	2.17392e-19
ENSG00000181827	RFX7	-0.769069	8.98074e-10	ENSG00000181827	RFX7	-2.66961	2.90003e-23
ENSG00000111145	ELK3	-0.907427	9.94563e-10	ENSG00000111145	ELK3	-0.466685	0.0200244
ENSG00000134278	SPIRE1	0.597714	1.02003e-09	ENSG00000134278	SPIRE1	-0.823189	4.24317e-05
ENSG00000103335	PIEZO1	-0.704352	1.03423e-09	ENSG00000103335	PIEZO1	-1.77145	1.19005e-127
ENSG00000173531	MST1	1.03468	1.06309e-09	ENSG00000173531	MST1	1.03005	0.00121296
ENSG00000189057	FAM111B	-1.64605	1.10022e-09	ENSG00000189057	FAM111B	-1.945	1.06538e-09
ENSG00000163637	PRICKLE2	-1.20542	1.13487e-09	ENSG00000163637	PRICKLE2	-1.45116	0.00173651
ENSG00000113368	LMNB1	-1.50944	1.18966e-09	ENSG00000113368	LMNB1	-1.61462	2.81467e-19
ENSG00000173852	DPY19L1	-0.764012	1.28339e-09	ENSG00000173852	DPY19L1	-1.6696	8.94331e-19
ENSG00000182963	GJC1	-1.24109	1.31002e-09	ENSG00000182963	GJC1	-1.92977	1.32867e-09
ENSG00000087076	HSD17B14	0.92044	1.34538e-09	ENSG00000087076	HSD17B14	2.53635	7.27538e-16
ENSG00000169679	BUB1	-1.24321	1.35758e-09	ENSG00000169679	BUB1	-1.36169	2.16358e-09
ENSG00000167004	PDIA3	0.447363	1.56656e-09	ENSG00000167004	PDIA3	0.242457	0.00779239
ENSG00000198663	C6orf89	0.415303	1.64214e-09	ENSG00000198663	C6orf89	-0.328244	0.0283387
ENSG00000137812	CASC5	-1.38906	1.67592e-09	ENSG00000137812	CASC5	-1.66939	1.62926e-08
ENSG00000013810	TACC3	-1.31715	1.90048e-09	ENSG00000013810	TACC3	-0.732539	0.000620597
ENSG00000204394	VARS	-0.493688	2.00714e-09	ENSG00000204394	VARS	-0.28582	0.0169139
ENSG00000184012	TMPRSS2	1.19134	2.07889e-09	ENSG00000184012	TMPRSS2	-0.505119	0.000903575
ENSG00000119655	NPC2	0.43511	2.11359e-09	ENSG00000119655	NPC2	0.938395	6.34306e-19
ENSG00000135346	CGA	-2.44173	2.12667e-09	ENSG00000135346	CGA	2.25873	2.86539e-06
ENSG00000147536	GINS4	-1.16799	2.15071e-09	ENSG00000147536	GINS4	-0.677618	0.0191574
ENSG00000169174	PCSK9	-0.88243	2.19261e-09	ENSG00000169174	PCSK9	-1.11001	3.93293e-20
ENSG00000235899	RP11-345L23.1	2.67434	2.22656e-09	ENSG00000235899	RP11-345L23.1	3.1915	0.000405635
ENSG00000196683	TOMM7	0.501476	2.30376e-09	ENSG00000196683	TOMM7	1.7094	5.90773e-42
ENSG00000025796	SEC63	0.542648	2.46612e-09	ENSG00000025796	SEC63	-0.304747	0.0363425
ENSG00000066468	FGFR2	-1.11652	2.46612e-09	ENSG00000066468	FGFR2	-1.95089	1.55578e-32
ENSG00000221968	FADS3	0.820636	2.46933e-09	ENSG00000221968	FADS3	0.93507	1.48067e-05
ENSG00000169564	PCBP1	0.367938	2.84312e-09	ENSG00000169564	PCBP1	0.173477	0.0462516
ENSG00000138760	SCARB2	0.679005	2.9161e-09	ENSG00000138760	SCARB2	-1.58123	3.26757e-65
ENSG00000134910	STT3A	0.433008	3.11309e-09	ENSG00000134910	STT3A	-0.429542	2.0384e-05
ENSG00000131100	ATP6V1E1	0.425925	3.1456e-09	ENSG00000131100	ATP6V1E1	1.44911	6.56006e-46
ENSG00000168502	SOGA2	-0.591915	3.23442e-09	ENSG00000168502	SOGA2	-2.26711	2.94717e-35
ENSG00000158195	WASF2	0.375547	3.41028e-09	ENSG00000158195	WASF2	-1.30385	5.26472e-25
ENSG00000138623	SEMA7A	-1.24221	3.49938e-09	ENSG00000138623	SEMA7A	-2.21413	5.02733e-15
ENSG00000131914	LIN28A	-1.74141	3.67909e-09	ENSG00000131914	LIN28A	3.91275	0.000401453
ENSG00000177628	GBA	0.586957	3.71397e-09	ENSG00000177628	GBA	1.28414	5.12958e-21
ENSG00000034063	UHRF1	-1.5598	3.91094e-09	ENSG00000034063	UHRF1	-1.46973	9.14873e-08
ENSG00000167977	KCTD5	0.586163	3.95775e-09	ENSG00000167977	KCTD5	0.926051	9.33653e-10
ENSG00000132837	DMGDH	2.95444	4.00884e-09	ENSG00000132837	DMGDH	2.80452	0.000205954
ENSG00000146416	AIG1	0.546557	4.1732e-09	ENSG00000146416	AIG1	0.49784	0.0121099
ENSG00000141027	NCOR1	0.341631	4.19824e-09	ENSG00000141027	NCOR1	-1.18512	3.15212e-23
ENSG00000070476	ZXDC	0.560574	4.21765e-09	ENSG00000070476	ZXDC	-0.964135	0.000471671
ENSG00000137312	FLOT1	0.517801	4.3163e-09	ENSG00000137312	FLOT1	0.905704	1.73478e-10
ENSG00000164134	NAA15	-0.529793	4.61211e-09	ENSG00000164134	NAA15	-0.985731	3.68157e-11
ENSG00000163993	S100P	2.24277	4.66627e-09	ENSG00000163993	S100P	2.06756	3.54052e-46
ENSG00000120594	PLXDC2	-1.08113	4.74042e-09	ENSG00000120594	PLXDC2	-1.00145	0.00334469
ENSG00000243302	RP11-274B21.2	0.772618	4.85495e-09	ENSG00000243302	RP11-274B21.2	-2.67003	8.6784e-09
ENSG00000111206	FOXM1	-1.33069	5.15351e-09	ENSG00000111206	FOXM1	-0.621653	0.0060887
ENSG00000130522	JUND	0.792143	5.4792e-09	ENSG00000130522	JUND	0.643109	5.87725e-10
ENSG00000118137	APOA1	0.826486	5.75367e-09	ENSG00000118137	APOA1	4.69281	5.27608e-194
ENSG00000168591	TMUB2	0.556648	5.83788e-09	ENSG00000168591	TMUB2	0.955346	1.53807e-09
ENSG00000100526	CDKN3	-1.63549	5.88026e-09	ENSG00000100526	CDKN3	0.903073	0.0303077
ENSG00000161944	ASGR2	0.930037	6.0941e-09	ENSG00000161944	ASGR2	0.937498	1.59488e-05
ENSG00000003147	ICA1	0.57654	6.16914e-09	ENSG00000003147	ICA1	0.785926	1.4849e-06
ENSG00000173175	ADCY5	-0.783911	6.16914e-09	ENSG00000173175	ADCY5	-1.77302	8.86693e-09
ENSG00000058262	SEC61A1	0.414697	6.366e-09	ENSG00000058262	SEC61A1	-0.315968	0.000691675
ENSG00000051341	POLQ	-1.35226	6.4413e-09	ENSG00000051341	POLQ	-0.701371	0.0186429
ENSG00000189159	HN1	-0.39581	6.56709e-09	ENSG00000189159	HN1	0.968222	3.90738e-26
ENSG00000145113	MUC4	1.43377	7.19418e-09	ENSG00000145113	MUC4	-2.65787	7.07807e-20
ENSG00000078401	EDN1	-1.12092	7.22787e-09	ENSG00000078401	EDN1	-1.065	9.02096e-10
ENSG00000162493	PDPN	-1.40866	8.04256e-09	ENSG00000162493	PDPN	-1.44633	0.000539496
ENSG00000087586	AURKA	-0.922987	8.08529e-09	ENSG00000087586	AURKA	-0.589171	0.027558
ENSG00000144567	FAM134A	0.454494	8.08529e-09	ENSG00000144567	FAM134A	0.367077	0.012947
ENSG00000165905	GYLTL1B	-0.994853	8.24925e-09	ENSG00000165905	GYLTL1B	-1.20059	7.31032e-06
ENSG00000198496	NBR2	1.05022	8.30199e-09	ENSG00000198496	NBR2	1.22709	0.00112491
ENSG00000145214	DGKQ	0.594059	8.58967e-09	ENSG00000145214	DGKQ	-0.859884	0.0001062
ENSG00000158201	ABHD3	0.675187	9.11132e-09	ENSG00000158201	ABHD3	0.405897	0.0222356
ENSG00000112742	TTK	-1.45025	9.99006e-09	ENSG00000112742	TTK	-0.921911	0.00550421
ENSG00000142871	CYR61	-0.951744	9.99006e-09	ENSG00000142871	CYR61	-0.596823	1.73051e-12
ENSG00000110693	SOX6	-0.788288	1.00959e-08	ENSG00000110693	SOX6	-1.17459	6.77369e-09
ENSG00000133121	STARD13	-1.00452	1.01907e-08	ENSG00000133121	STARD13	-0.892368	0.00153919
ENSG00000152818	UTRN	-0.49375	1.05677e-08	ENSG00000152818	UTRN	-1.41994	4.04495e-28
ENSG00000226738	CTA-384D8.31	3.81762	1.07549e-08	ENSG00000226738	CTA-384D8.31	-4.30529	1.43065e-06
ENSG00000123473	STIL	-0.88096	1.15162e-08	ENSG00000123473	STIL	-0.823729	0.00180281
ENSG00000090238	YPEL3	0.688435	1.16561e-08	ENSG00000090238	YPEL3	1.0677	0.000236441
ENSG00000198715	C1orf85	0.520823	1.16561e-08	ENSG00000198715	C1orf85	0.52487	0.000740147
ENSG00000154380	ENAH	-0.634698	1.19693e-08	ENSG00000154380	ENAH	-1.51133	2.70519e-37
ENSG00000087085	ACHE	1.3434	1.2787e-08	ENSG00000087085	ACHE	-1.49717	7.30564e-06
ENSG00000150991	UBC	0.777909	1.29174e-08	ENSG00000150991	UBC	0.792814	7.16477e-18
ENSG00000156970	BUB1B	-1.34269	1.33205e-08	ENSG00000156970	BUB1B	-1.65125	3.06378e-07
ENSG00000142156	COL6A1	0.797678	1.36758e-08	ENSG00000142156	COL6A1	0.281085	0.0122917
ENSG00000090581	GNPTG	0.486985	1.38274e-08	ENSG00000090581	GNPTG	0.956221	4.25297e-10
ENSG00000167191	GPRC5B	-0.71451	1.39462e-08	ENSG00000167191	GPRC5B	-1.86468	1.56477e-13
ENSG00000134333	LDHA	-0.593592	1.42266e-08	ENSG00000134333	LDHA	0.571913	3.61878e-09
ENSG00000137460	FHDC1	0.857676	1.4454e-08	ENSG00000137460	FHDC1	-0.793284	0.00308142
ENSG00000187867	PALM3	-2.52709	1.44543e-08	ENSG00000187867	PALM3	-1.68693	0.000673136
ENSG00000127564	PKMYT1	-1.20949	1.44832e-08	ENSG00000127564	PKMYT1	-0.807811	2.96063e-05
ENSG00000164070	HSPA4L	-0.724221	1.48386e-08	ENSG00000164070	HSPA4L	-0.566592	0.00327094
ENSG00000171243	SOSTDC1	-2.04518	1.51728e-08	ENSG00000171243	SOSTDC1	-1.32187	0.0137197
ENSG00000169604	ANTXR1	-0.795001	1.52326e-08	ENSG00000169604	ANTXR1	-1.96447	5.72366e-05
ENSG00000110244	APOA4	0.837123	1.53397e-08	ENSG00000110244	APOA4	5.89944	2.5438e-135
ENSG00000123104	ITPR2	-0.766826	1.68361e-08	ENSG00000123104	ITPR2	-1.1931	3.84236e-05
ENSG00000101974	ATP11C	-0.679095	1.70097e-08	ENSG00000101974	ATP11C	-2.46984	1.30093e-14
ENSG00000090889	KIF4A	-1.25183	1.70115e-08	ENSG00000090889	KIF4A	-1.30242	0.00025006
ENSG00000077152	UBE2T	-1.29377	1.77159e-08	ENSG00000077152	UBE2T	0.578101	0.0234108
ENSG00000177954	RPS27	0.461293	1.77476e-08	ENSG00000177954	RPS27	2.62309	0
ENSG00000250899	RP11-253E3.3	-1.40984	1.91303e-08	ENSG00000250899	RP11-253E3.3	-1.73699	0.00474105
ENSG00000139725	RHOF	0.787919	1.91908e-08	ENSG00000139725	RHOF	0.78781	5.48128e-07
ENSG00000163535	SGOL2	-1.33431	1.93633e-08	ENSG00000163535	SGOL2	-0.9026	0.00786994
ENSG00000100311	PDGFB	-1.022	1.94065e-08	ENSG00000100311	PDGFB	-1.23091	2.2799e-05
ENSG00000203879	GDI1	0.423531	1.94515e-08	ENSG00000203879	GDI1	0.979253	9.63737e-20
ENSG00000117632	STMN1	-0.914699	2.04364e-08	ENSG00000117632	STMN1	0.564556	9.62971e-10
ENSG00000198171	DDRGK1	0.475597	2.08513e-08	ENSG00000198171	DDRGK1	0.958604	9.7109e-10
ENSG00000257702	LBX2-AS1	1.20146	2.31285e-08	ENSG00000257702	LBX2-AS1	1.49488	0.000359348
ENSG00000136868	SLC31A1	0.432383	2.31914e-08	ENSG00000136868	SLC31A1	-0.462128	0.0193073
ENSG00000169241	SLC50A1	0.56369	2.34056e-08	ENSG00000169241	SLC50A1	0.740868	2.53073e-06
ENSG00000108960	MMD	-0.708655	2.39661e-08	ENSG00000108960	MMD	-0.708024	0.000613295
ENSG00000196562	SULF2	-0.427238	2.43514e-08	ENSG00000196562	SULF2	-1.02242	1.04521e-07
ENSG00000144554	FANCD2	-1.12139	2.45719e-08	ENSG00000144554	FANCD2	-0.927711	6.84052e-05
ENSG00000103202	NME4	-0.63725	2.48898e-08	ENSG00000103202	NME4	1.04338	6.95999e-18
ENSG00000124155	PIGT	0.411549	2.48898e-08	ENSG00000124155	PIGT	0.31655	0.0081977
ENSG00000156508	EEF1A1	0.429405	2.48898e-08	ENSG00000156508	EEF1A1	1.035	8.17598e-113
ENSG00000186871	ERCC6L	-1.52875	2.54116e-08	ENSG00000186871	ERCC6L	-1.74846	0.000152531
ENSG00000100441	KHNYN	0.517066	2.61626e-08	ENSG00000100441	KHNYN	-0.542519	0.000354582
ENSG00000240241	RP11-314M24.1	-1.88777	2.61626e-08	ENSG00000240241	RP11-314M24.1	-1.79926	1.67555e-05
ENSG00000077097	TOP2B	-0.50717	2.61973e-08	ENSG00000077097	TOP2B	-1.082	2.07553e-13
ENSG00000080493	SLC4A4	-1.41052	2.62075e-08	ENSG00000080493	SLC4A4	-1.49716	2.7069e-12
ENSG00000164236	ANKRD33B	-1.59701	2.62075e-08	ENSG00000164236	ANKRD33B	-1.74967	0.00255989
ENSG00000188153	COL4A5	-0.455752	2.6297e-08	ENSG00000188153	COL4A5	-2.61016	6.15189e-76
ENSG00000075785	RAB7A	0.382603	2.93011e-08	ENSG00000075785	RAB7A	1.01381	3.9791e-49
ENSG00000023909	GCLM	0.77367	3.06169e-08	ENSG00000023909	GCLM	1.11683	7.06271e-12
ENSG00000165304	MELK	-0.956073	3.09082e-08	ENSG00000165304	MELK	-0.846392	0.00544945
ENSG00000123485	HJURP	-1.2927	3.14074e-08	ENSG00000123485	HJURP	-1.23536	9.43626e-07
ENSG00000204628	GNB2L1	0.365265	3.15588e-08	ENSG00000204628	GNB2L1	1.53382	1.7557e-196
ENSG00000197976	AKAP17A	0.439335	3.28267e-08	ENSG00000197976	AKAP17A	0.551648	0.000986113
ENSG00000185591	SP1	0.523015	3.31068e-08	ENSG00000185591	SP1	-1.39563	7.31982e-17
ENSG00000100714	MTHFD1	-0.663482	3.38769e-08	ENSG00000100714	MTHFD1	-0.47212	0.00843392
ENSG00000099901	RANBP1	-0.705525	3.51813e-08	ENSG00000099901	RANBP1	0.846187	7.44164e-16
ENSG00000213412	HNRNPA1P33	-1.32626	3.51813e-08	ENSG00000213412	HNRNPA1P33	-1.99861	4.67743e-06
ENSG00000086015	MAST2	0.421119	3.84889e-08	ENSG00000086015	MAST2	-0.718566	0.000221635
ENSG00000096070	BRPF3	0.417718	3.87789e-08	ENSG00000096070	BRPF3	-0.693117	0.000318502
ENSG00000184384	MAML2	-0.604623	3.87789e-08	ENSG00000184384	MAML2	-2.50227	4.25927e-13
ENSG00000014138	POLA2	-0.817999	3.92426e-08	ENSG00000014138	POLA2	-0.635708	0.0126768
ENSG00000167325	RRM1	-0.991831	3.9916e-08	ENSG00000167325	RRM1	-0.655187	8.71525e-06
ENSG00000123975	CKS2	-0.855979	4.00751e-08	ENSG00000123975	CKS2	1.24226	9.55822e-18
ENSG00000124225	PMEPA1	-0.933175	4.17234e-08	ENSG00000124225	PMEPA1	-1.60187	5.93577e-14
ENSG00000186951	PPARA	0.544045	4.19466e-08	ENSG00000186951	PPARA	-0.512691	0.0428724
ENSG00000013374	NUB1	0.651715	4.31294e-08	ENSG00000013374	NUB1	-0.810511	9.68906e-08
ENSG00000146918	NCAPG2	-1.07267	4.43249e-08	ENSG00000146918	NCAPG2	-0.718389	0.00127841
ENSG00000169756	LIMS1	-0.614231	4.43249e-08	ENSG00000169756	LIMS1	-0.484507	0.00553062
ENSG00000242802	AP5Z1	0.462378	4.46344e-08	ENSG00000242802	AP5Z1	0.780373	2.484e-08
ENSG00000147403	RPL10	0.357671	4.52733e-08	ENSG00000147403	RPL10	2.00903	0
ENSG00000163536	SERPINI1	0.985099	4.53667e-08	ENSG00000163536	SERPINI1	1.19063	0.0493252
ENSG00000183853	KIRREL	-0.779389	4.70373e-08	ENSG00000183853	KIRREL	-2.19435	1.86138e-38
ENSG00000148926	ADM	0.947878	4.71015e-08	ENSG00000148926	ADM	0.84895	1.04985e-05
ENSG00000172594	SMPDL3A	0.870305	4.80898e-08	ENSG00000172594	SMPDL3A	1.39618	1.35583e-05
ENSG00000122483	CCDC18	-1.23614	4.90157e-08	ENSG00000122483	CCDC18	-0.798682	0.00534066
ENSG00000085224	ATRX	-0.533305	4.94444e-08	ENSG00000085224	ATRX	-1.68507	4.94543e-28
ENSG00000040275	SPDL1	-0.851178	5.28941e-08	ENSG00000040275	SPDL1	-0.784805	0.00529449
ENSG00000124496	TRERF1	-0.86398	5.31747e-08	ENSG00000124496	TRERF1	-1.98508	7.81584e-06
ENSG00000160685	ZBTB7B	0.524354	5.32964e-08	ENSG00000160685	ZBTB7B	-0.978353	7.98403e-07
ENSG00000130816	DNMT1	-0.710896	5.56426e-08	ENSG00000130816	DNMT1	-0.889712	8.22161e-14
ENSG00000123572	NRK	-1.48202	5.57779e-08	ENSG00000123572	NRK	-1.39807	0.00986606
ENSG00000175061	FAM211A-AS1	0.449063	5.69445e-08	ENSG00000175061	FAM211A-AS1	2.00821	2.20144e-269
ENSG00000104368	PLAT	-2.0425	5.70761e-08	ENSG00000104368	PLAT	-2.8431	4.73512e-136
ENSG00000114779	ABHD14B	0.695266	5.78106e-08	ENSG00000114779	ABHD14B	0.899201	0.000170966
ENSG00000146072	TNFRSF21	-0.517104	5.90214e-08	ENSG00000146072	TNFRSF21	-1.82576	4.47594e-66
ENSG00000118363	SPCS2	0.549598	6.05588e-08	ENSG00000118363	SPCS2	0.661103	0.00181983
ENSG00000196141	SPATS2L	0.621977	6.59375e-08	ENSG00000196141	SPATS2L	-0.498958	6.15481e-05
ENSG00000111058	ACSS3	0.848441	7.09708e-08	ENSG00000111058	ACSS3	-1.29024	0.00028146
ENSG00000065361	ERBB3	0.685953	8.00289e-08	ENSG00000065361	ERBB3	-1.56778	6.97962e-46
ENSG00000003137	CYP26B1	-1.98278	8.13536e-08	ENSG00000003137	CYP26B1	-1.75184	0.0138979
ENSG00000113552	GNPDA1	0.521503	8.13614e-08	ENSG00000113552	GNPDA1	1.34054	1.59053e-23
ENSG00000228716	DHFR	-1.01993	8.32982e-08	ENSG00000228716	DHFR	-0.817888	0.00148601
ENSG00000113657	DPYSL3	-1.00031	8.72057e-08	ENSG00000113657	DPYSL3	-0.863441	0.00436409
ENSG00000144354	CDCA7	-1.46215	9.01438e-08	ENSG00000144354	CDCA7	-0.93182	0.0397571
ENSG00000197565	COL4A6	-0.742371	9.73009e-08	ENSG00000197565	COL4A6	-2.56004	5.07934e-41
ENSG00000166311	SMPD1	0.533572	9.75537e-08	ENSG00000166311	SMPD1	-0.517153	0.00823416
ENSG00000140525	FANCI	-1.11836	9.88498e-08	ENSG00000140525	FANCI	-0.784766	4.83256e-06
ENSG00000125991	ERGIC3	0.397468	1.00405e-07	ENSG00000125991	ERGIC3	1.02859	2.57373e-38
ENSG00000197299	BLM	-1.3196	1.02023e-07	ENSG00000197299	BLM	-1.25877	0.00336455
ENSG00000026508	CD44	0.634635	1.02784e-07	ENSG00000026508	CD44	-0.513477	2.16772e-06
ENSG00000121848	RNF115	0.487745	1.02784e-07	ENSG00000121848	RNF115	0.488365	0.0481882
ENSG00000007237	GAS7	-0.840934	1.04202e-07	ENSG00000007237	GAS7	-1.18482	0.000420719
ENSG00000186162	CIDECP	0.72754	1.04202e-07	ENSG00000186162	CIDECP	1.56482	2.72024e-07
ENSG00000105707	HPN	0.621978	1.05967e-07	ENSG00000105707	HPN	0.862973	2.32099e-08
ENSG00000136492	BRIP1	-1.25137	1.08136e-07	ENSG00000136492	BRIP1	-1.14366	0.000403875
ENSG00000095002	MSH2	-0.966073	1.14903e-07	ENSG00000095002	MSH2	-0.467338	0.0456431
ENSG00000168297	PXK	0.990477	1.1765e-07	ENSG00000168297	PXK	-0.708959	0.044082
ENSG00000113273	ARSB	-0.532225	1.18103e-07	ENSG00000113273	ARSB	-1.02787	0.00220819
ENSG00000138759	FRAS1	-0.466017	1.18547e-07	ENSG00000138759	FRAS1	-2.70715	7.37038e-150
ENSG00000111339	ART4	-2.29849	1.18554e-07	ENSG00000111339	ART4	-2.55714	1.25902e-10
ENSG00000187123	LYPD6	-0.974026	1.20527e-07	ENSG00000187123	LYPD6	-1.21076	5.47815e-06
ENSG00000071242	RPS6KA2	0.603368	1.22396e-07	ENSG00000071242	RPS6KA2	-1.36507	6.01794e-11
ENSG00000108582	CPD	0.506367	1.2475e-07	ENSG00000108582	CPD	-1.58631	1.27105e-60
ENSG00000123143	PKN1	0.456899	1.25027e-07	ENSG00000123143	PKN1	0.36253	0.0218961
ENSG00000148840	PPRC1	-0.462002	1.2788e-07	ENSG00000148840	PPRC1	-1.17737	1.72371e-07
ENSG00000157985	AGAP1	0.590514	1.33224e-07	ENSG00000157985	AGAP1	-0.949031	6.36466e-08
ENSG00000101986	ABCD1	0.672148	1.37739e-07	ENSG00000101986	ABCD1	-1.48014	8.96004e-08
ENSG00000133134	BEX2	0.923076	1.39637e-07	ENSG00000133134	BEX2	2.20501	9.60763e-18
ENSG00000105855	ITGB8	-0.841775	1.42878e-07	ENSG00000105855	ITGB8	-2.27997	5.24305e-27
ENSG00000128594	LRRC4	0.769186	1.44662e-07	ENSG00000128594	LRRC4	-0.957724	0.038704
ENSG00000087111	PIGS	0.379009	1.48356e-07	ENSG00000087111	PIGS	-0.712775	7.05335e-08
ENSG00000084731	KIF3C	-0.816634	1.48752e-07	ENSG00000084731	KIF3C	-1.25055	3.71206e-05
ENSG00000188811	NHLRC3	0.466568	1.51044e-07	ENSG00000188811	NHLRC3	-1.40487	4.1003e-06
ENSG00000174705	SH3PXD2B	-0.680396	1.52901e-07	ENSG00000174705	SH3PXD2B	-2.32323	1.17245e-31
ENSG00000104413	ESRP1	0.442749	1.54352e-07	ENSG00000104413	ESRP1	-0.645359	3.39399e-06
ENSG00000084234	APLP2	0.489858	1.57053e-07	ENSG00000084234	APLP2	-0.526289	1.334e-11
ENSG00000135316	SYNCRIP	-0.477281	1.59396e-07	ENSG00000135316	SYNCRIP	-0.882633	1.73752e-15
ENSG00000101210	EEF1A2	1.22348	1.63192e-07	ENSG00000101210	EEF1A2	0.711406	0.0297858
ENSG00000235162	C12orf75	-0.412865	1.63192e-07	ENSG00000235162	C12orf75	0.585971	3.27506e-06
ENSG00000172270	BSG	0.397484	1.66353e-07	ENSG00000172270	BSG	0.902594	2.87482e-45
ENSG00000148826	NKX6-2	2.58544	1.70903e-07	ENSG00000148826	NKX6-2	1.61104	6.33611e-07
ENSG00000138650	PCDH10	-1.60297	1.77981e-07	ENSG00000138650	PCDH10	1.87599	0.0140029
ENSG00000006634	DBF4	-0.874791	1.78043e-07	ENSG00000006634	DBF4	-1.13682	0.00142723
ENSG00000105835	NAMPT	0.800405	1.81069e-07	ENSG00000105835	NAMPT	-1.0881	1.47832e-15
ENSG00000065809	FAM107B	0.446604	1.81523e-07	ENSG00000065809	FAM107B	-0.8793	1.27295e-10
ENSG00000126218	F10	0.833567	1.81523e-07	ENSG00000126218	F10	1.65438	1.05656e-06
ENSG00000205189	ZBTB10	-0.802042	1.81523e-07	ENSG00000205189	ZBTB10	-1.43768	6.07568e-07
ENSG00000049323	LTBP1	-0.557817	1.85313e-07	ENSG00000049323	LTBP1	-0.750602	0.0248766
ENSG00000185624	P4HB	0.513802	1.89376e-07	ENSG00000185624	P4HB	0.412944	1.78623e-11
ENSG00000178726	THBD	-1.21379	1.9698e-07	ENSG00000178726	THBD	-2.30122	2.61017e-05
ENSG00000089289	IGBP1	0.556985	1.99223e-07	ENSG00000089289	IGBP1	1.24076	7.83546e-17
ENSG00000172794	RAB37	0.806172	2.12156e-07	ENSG00000172794	RAB37	1.18124	0.00202521
ENSG00000149474	CSRP2BP	-0.684964	2.15034e-07	ENSG00000149474	CSRP2BP	-1.47077	2.1907e-05
ENSG00000138074	SLC5A6	-0.570632	2.16859e-07	ENSG00000138074	SLC5A6	-0.654463	1.42764e-05
ENSG00000153310	FAM49B	-0.401483	2.16859e-07	ENSG00000153310	FAM49B	0.469066	0.00585919
ENSG00000008311	AASS	-0.623235	2.21501e-07	ENSG00000008311	AASS	-0.755482	0.0207285
ENSG00000115221	ITGB6	-0.989366	2.24618e-07	ENSG00000115221	ITGB6	-2.24009	1.27918e-69
ENSG00000123374	CDK2	-0.550281	2.27187e-07	ENSG00000123374	CDK2	-0.479149	0.0299367
ENSG00000125734	GPR108	0.411767	2.33397e-07	ENSG00000125734	GPR108	0.47598	0.000627562
ENSG00000103319	EEF2K	-0.541142	2.38762e-07	ENSG00000103319	EEF2K	-0.828497	0.00376321
ENSG00000165757	KIAA1462	-1.13875	2.38762e-07	ENSG00000165757	KIAA1462	-1.53814	0.000249574
ENSG00000136888	ATP6V1G1	0.381729	2.40789e-07	ENSG00000136888	ATP6V1G1	1.7039	2.65823e-80
ENSG00000084774	CAD	-0.591007	2.41403e-07	ENSG00000084774	CAD	-0.875752	2.37253e-07
ENSG00000148019	CEP78	-1.01523	2.48463e-07	ENSG00000148019	CEP78	-0.887907	0.00279754
ENSG00000166508	MCM7	-0.945669	2.48463e-07	ENSG00000166508	MCM7	0.372088	0.000301828
ENSG00000117308	GALE	0.443632	2.50451e-07	ENSG00000117308	GALE	0.954724	1.04985e-12
ENSG00000128311	TST	0.658321	2.5587e-07	ENSG00000128311	TST	0.444746	0.0213768
ENSG00000145604	SKP2	-0.650478	2.56404e-07	ENSG00000145604	SKP2	-0.566761	0.0421449
ENSG00000105699	LSR	0.616526	2.56456e-07	ENSG00000105699	LSR	0.254673	0.00752573
ENSG00000095209	TMEM38B	0.66178	2.56678e-07	ENSG00000095209	TMEM38B	1.17609	5.09096e-06
ENSG00000164611	PTTG1	-1.14524	2.64105e-07	ENSG00000164611	PTTG1	0.874557	5.72211e-06
ENSG00000143702	CEP170	-0.624115	2.79042e-07	ENSG00000143702	CEP170	-1.7511	1.94693e-12
ENSG00000185187	SIGIRR	0.498875	2.88084e-07	ENSG00000185187	SIGIRR	0.538447	0.00112465
ENSG00000138376	BARD1	-0.900159	2.97303e-07	ENSG00000138376	BARD1	-1.64285	2.05156e-07
ENSG00000168282	MGAT2	0.396697	2.98811e-07	ENSG00000168282	MGAT2	-0.366285	0.0478079
ENSG00000115649	CNPPD1	0.53813	3.30122e-07	ENSG00000115649	CNPPD1	0.997803	4.21515e-12
ENSG00000186184	POLR1D	0.371007	3.34135e-07	ENSG00000186184	POLR1D	1.19626	1.09637e-28
ENSG00000100033	PRODH	0.860638	3.46176e-07	ENSG00000100033	PRODH	0.755939	0.0122404
ENSG00000151651	ADAM8	-0.799578	3.53981e-07	ENSG00000151651	ADAM8	-1.5104	2.68007e-13
ENSG00000129116	PALLD	-1.03783	3.54591e-07	ENSG00000129116	PALLD	-1.16112	6.23284e-13
ENSG00000172260	NEGR1	-2.94648	3.55814e-07	ENSG00000172260	NEGR1	1.72438	0.0279852
ENSG00000142173	COL6A2	0.618886	3.56665e-07	ENSG00000142173	COL6A2	1.19636	1.50126e-16
ENSG00000158164	TMSB15A	-2.77297	3.56665e-07	ENSG00000158164	TMSB15A	1.38739	0.0429551
ENSG00000247844	CCAT1	1.02105	3.60423e-07	ENSG00000247844	CCAT1	-1.44393	0.000379559
ENSG00000183856	IQGAP3	-1.01212	3.62436e-07	ENSG00000183856	IQGAP3	-1.28934	2.04407e-07
ENSG00000140534	TICRR	-1.26245	3.62458e-07	ENSG00000140534	TICRR	-1.87809	3.84085e-05
ENSG00000163513	TGFBR2	-0.776652	3.70201e-07	ENSG00000163513	TGFBR2	-2.42726	5.19817e-98
ENSG00000137507	LRRC32	-1.64722	3.7042e-07	ENSG00000137507	LRRC32	-1.61334	0.0410469
ENSG00000130827	PLXNA3	0.508446	3.79567e-07	ENSG00000130827	PLXNA3	-1.11366	8.916e-13
ENSG00000112118	MCM3	-0.854616	3.85378e-07	ENSG00000112118	MCM3	-0.578038	3.78915e-05
ENSG00000180210	F2	0.81976	3.8605e-07	ENSG00000180210	F2	0.992113	0.00219957
ENSG00000211772	TRBC2	-3.31592	3.87531e-07	ENSG00000211772	TRBC2	3.9761	5.95967e-08
ENSG00000156453	PCDH1	0.78924	3.97821e-07	ENSG00000156453	PCDH1	-2.03104	7.91165e-22
ENSG00000166348	USP54	0.435002	3.99932e-07	ENSG00000166348	USP54	-0.868678	0.0058899
ENSG00000186185	KIF18B	-1.52763	3.99932e-07	ENSG00000186185	KIF18B	-1.68866	6.18388e-10
ENSG00000110245	APOC3	0.765692	4.00794e-07	ENSG00000110245	APOC3	5.86163	1.69757e-10
ENSG00000135677	GNS	0.62275	4.02143e-07	ENSG00000135677	GNS	-0.337627	0.00100362
ENSG00000146066	HIGD2A	0.434926	4.03008e-07	ENSG00000146066	HIGD2A	1.36697	2.16888e-26
ENSG00000073605	GSDMB	0.70469	4.07848e-07	ENSG00000073605	GSDMB	-1.02208	0.010652
ENSG00000157693	C9orf91	0.800385	4.16816e-07	ENSG00000157693	C9orf91	-1.65153	0.000234414
ENSG00000165244	ZNF367	-1.24328	4.29219e-07	ENSG00000165244	ZNF367	-1.17078	0.00277049
ENSG00000151276	MAGI1	-0.491069	4.3724e-07	ENSG00000151276	MAGI1	-1.50557	7.09163e-21
ENSG00000184205	TSPYL2	0.742863	4.41507e-07	ENSG00000184205	TSPYL2	2.43445	2.15542e-37
ENSG00000197785	ATAD3A	-0.522717	4.41507e-07	ENSG00000197785	ATAD3A	0.840052	5.33689e-05
ENSG00000176208	ATAD5	-1.30449	4.6938e-07	ENSG00000176208	ATAD5	-2.32463	2.0972e-06
ENSG00000128524	ATP6V1F	0.490191	4.74002e-07	ENSG00000128524	ATP6V1F	1.59187	1.23089e-45
ENSG00000162849	KIF26B	-1.12409	4.76597e-07	ENSG00000162849	KIF26B	-1.42397	0.00629932
ENSG00000089472	HEPH	0.579916	4.81625e-07	ENSG00000089472	HEPH	-0.919467	5.40065e-10
ENSG00000104763	ASAH1	0.470467	4.91992e-07	ENSG00000104763	ASAH1	-0.229559	0.0305129
ENSG00000182985	CADM1	-1.03665	4.91992e-07	ENSG00000182985	CADM1	-0.811636	7.34138e-06
ENSG00000120306	CYSTM1	0.778175	4.9856e-07	ENSG00000120306	CYSTM1	1.5384	3.57391e-37
ENSG00000182934	SRPR	0.302578	5.18669e-07	ENSG00000182934	SRPR	0.906664	4.30725e-15
ENSG00000183963	SMTN	-1.03001	5.18669e-07	ENSG00000183963	SMTN	-0.45612	0.00722895
ENSG00000099783	HNRNPM	-0.486948	5.37453e-07	ENSG00000099783	HNRNPM	0.247061	0.00400785
ENSG00000106366	SERPINE1	-1.10985	5.37633e-07	ENSG00000106366	SERPINE1	-0.826905	8.12338e-07
ENSG00000143401	ANP32E	-0.856985	5.54969e-07	ENSG00000143401	ANP32E	-0.811911	4.6031e-06
ENSG00000074219	TEAD2	-0.757586	5.6638e-07	ENSG00000074219	TEAD2	-0.536027	0.00444725
ENSG00000129353	SLC44A2	-0.603144	5.67536e-07	ENSG00000129353	SLC44A2	-1.2274	7.04503e-26
ENSG00000122707	RECK	-1.13863	5.72802e-07	ENSG00000122707	RECK	-1.15787	0.0469192
ENSG00000166803	KIAA0101	-1.37997	5.74828e-07	ENSG00000166803	KIAA0101	0.593213	0.0180987
ENSG00000076513	ANKRD13A	0.400246	5.9531e-07	ENSG00000076513	ANKRD13A	-0.594262	0.00453492
ENSG00000184445	KNTC1	-0.908426	6.05047e-07	ENSG00000184445	KNTC1	-0.552579	0.0162266
ENSG00000173905	GOLIM4	-0.443437	6.10272e-07	ENSG00000173905	GOLIM4	-1.06005	7.08379e-06
ENSG00000105963	ADAP1	0.93848	6.1063e-07	ENSG00000105963	ADAP1	0.875548	0.000122238
ENSG00000113249	HAVCR1	-0.708337	6.11127e-07	ENSG00000113249	HAVCR1	-1.05085	0.0344387
ENSG00000123213	NLN	-0.539307	6.13738e-07	ENSG00000123213	NLN	-0.918052	7.39051e-07
ENSG00000135148	TRAFD1	0.675683	6.1643e-07	ENSG00000135148	TRAFD1	-0.770267	0.000117142
ENSG00000105373	GLTSCR2	0.394445	6.30775e-07	ENSG00000105373	GLTSCR2	1.30456	4.01014e-69
ENSG00000176845	METRNL	0.819176	6.44758e-07	ENSG00000176845	METRNL	1.11554	5.39949e-09
ENSG00000132142	ACACA	-0.598047	6.48126e-07	ENSG00000132142	ACACA	-1.67682	1.03523e-37
ENSG00000083307	GRHL2	-0.433899	6.49133e-07	ENSG00000083307	GRHL2	-1.82663	1.55323e-23
ENSG00000136205	TNS3	-0.530442	6.64966e-07	ENSG00000136205	TNS3	-2.43073	3.94959e-42
ENSG00000147050	KDM6A	-0.465612	6.7706e-07	ENSG00000147050	KDM6A	-0.777491	2.51147e-08
ENSG00000033327	GAB2	0.639169	6.85502e-07	ENSG00000033327	GAB2	-0.902698	0.00249668
ENSG00000103249	CLCN7	0.475968	6.87846e-07	ENSG00000103249	CLCN7	0.5959	4.98535e-06
ENSG00000134222	PSRC1	-1.11134	7.10613e-07	ENSG00000134222	PSRC1	-1.09324	0.0027388
ENSG00000204592	HLA-E	1.06643	7.37281e-07	ENSG00000204592	HLA-E	-0.959667	3.91565e-12
ENSG00000178467	P4HTM	0.51558	7.39106e-07	ENSG00000178467	P4HTM	0.469965	0.0289458
ENSG00000152104	PTPN14	-0.684288	7.45505e-07	ENSG00000152104	PTPN14	-1.4703	8.64493e-17
ENSG00000132031	MATN3	-1.28537	7.49661e-07	ENSG00000132031	MATN3	-1.50456	0.0158428
ENSG00000174567	GOLT1A	0.803856	7.50029e-07	ENSG00000174567	GOLT1A	1.77855	1.19156e-12
ENSG00000102882	MAPK3	0.60603	7.66303e-07	ENSG00000102882	MAPK3	0.847908	1.43403e-08
ENSG00000157110	RBPMS	-0.535284	7.73765e-07	ENSG00000157110	RBPMS	-0.326865	0.0108988
ENSG00000225329	RP11-325F22.5	-1.41842	7.7432e-07	ENSG00000225329	RP11-325F22.5	1.85519	0.000774675
ENSG00000130779	CLIP1	0.405222	7.76032e-07	ENSG00000130779	CLIP1	-0.633513	4.04987e-05
ENSG00000198815	FOXJ3	-0.555188	7.79065e-07	ENSG00000198815	FOXJ3	-0.897041	8.5072e-07
ENSG00000069275	NUCKS1	-0.646855	8.53501e-07	ENSG00000069275	NUCKS1	-0.923563	6.13547e-24
ENSG00000123240	OPTN	0.877392	8.76013e-07	ENSG00000123240	OPTN	-0.972072	2.66434e-10
ENSG00000188486	H2AFX	-0.810641	8.82759e-07	ENSG00000188486	H2AFX	0.562176	0.000140047
ENSG00000168393	DTYMK	-0.759831	8.85862e-07	ENSG00000168393	DTYMK	0.50525	0.00945751
ENSG00000143862	ARL8A	0.429256	9.26224e-07	ENSG00000143862	ARL8A	-0.609115	0.00752268
ENSG00000155363	MOV10	0.593686	9.28051e-07	ENSG00000155363	MOV10	-1.7772	1.58748e-53
ENSG00000206538	VGLL3	-0.837667	9.28416e-07	ENSG00000206538	VGLL3	-1.44888	1.17846e-20
ENSG00000187098	MITF	-0.785246	1.00081e-06	ENSG00000187098	MITF	-0.944901	0.00266509
ENSG00000258727	RP11-66N24.3	1.03586	1.01881e-06	ENSG00000258727	RP11-66N24.3	-0.579388	0.0243611
ENSG00000137193	PIM1	0.553825	1.02673e-06	ENSG00000137193	PIM1	0.727991	0.0208537
ENSG00000143476	DTL	-1.38169	1.02673e-06	ENSG00000143476	DTL	-0.628775	0.0322947
ENSG00000179409	GEMIN4	-0.591976	1.12924e-06	ENSG00000179409	GEMIN4	-0.899973	7.81895e-05
ENSG00000125844	RRBP1	0.633887	1.16297e-06	ENSG00000125844	RRBP1	-1.52491	1.08445e-77
ENSG00000198176	TFDP1	-0.484556	1.17852e-06	ENSG00000198176	TFDP1	-0.475406	0.00391863
ENSG00000198554	WDHD1	-1.07004	1.18093e-06	ENSG00000198554	WDHD1	-1.06892	0.00162894
ENSG00000087266	SH3BP2	0.538811	1.18396e-06	ENSG00000087266	SH3BP2	-1.00858	3.62486e-08
ENSG00000108219	TSPAN14	-0.498009	1.21613e-06	ENSG00000108219	TSPAN14	-1.80705	1.30071e-54
ENSG00000135924	DNAJB2	0.454702	1.21914e-06	ENSG00000135924	DNAJB2	0.696917	1.08843e-05
ENSG00000221829	FANCG	-0.93821	1.2575e-06	ENSG00000221829	FANCG	-0.776188	0.0209715
ENSG00000196159	FAT4	-1.09769	1.26358e-06	ENSG00000196159	FAT4	-1.50004	1.07522e-05
ENSG00000111275	ALDH2	0.568888	1.26988e-06	ENSG00000111275	ALDH2	0.5383	0.000532523
ENSG00000135048	TMEM2	-0.476728	1.27317e-06	ENSG00000135048	TMEM2	-2.21341	1.67696e-139
ENSG00000177459	C8orf47	-1.02552	1.27988e-06	ENSG00000177459	C8orf47	-1.14433	0.000151577
ENSG00000166888	STAT6	0.512607	1.29416e-06	ENSG00000166888	STAT6	-1.13892	3.58134e-19
ENSG00000112081	SRSF3	-0.458108	1.29872e-06	ENSG00000112081	SRSF3	0.654257	4.05242e-14
ENSG00000196422	PPP1R26	0.436499	1.37126e-06	ENSG00000196422	PPP1R26	-1.67245	1.48319e-11
ENSG00000136720	HS6ST1	-0.694384	1.38297e-06	ENSG00000136720	HS6ST1	-1.96884	7.08418e-20
ENSG00000162981	FAM84A	-0.675186	1.39718e-06	ENSG00000162981	FAM84A	-1.03246	9.28413e-07
ENSG00000186081	KRT5	-2.60251	1.43779e-06	ENSG00000186081	KRT5	-1.26518	3.11346e-59
ENSG00000189143	CLDN4	0.780303	1.49517e-06	ENSG00000189143	CLDN4	-1.17335	1.09291e-41
ENSG00000269113	TRABD2B	-1.29228	1.51927e-06	ENSG00000269113	TRABD2B	-1.61188	0.000752732
ENSG00000175166	PSMD2	-0.316474	1.5741e-06	ENSG00000175166	PSMD2	0.286577	0.0123472
ENSG00000105486	LIG1	-0.92138	1.57666e-06	ENSG00000105486	LIG1	-0.718907	0.00408272
ENSG00000235437	RP11-357C3.3	0.656493	1.64467e-06	ENSG00000235437	RP11-357C3.3	1.05956	0.000239088
ENSG00000162769	FLVCR1	-0.61187	1.67593e-06	ENSG00000162769	FLVCR1	-0.770496	0.00277009
ENSG00000155090	KLF10	-0.767221	1.68593e-06	ENSG00000155090	KLF10	0.386696	0.0321876
ENSG00000088899	LZTS3	0.408793	1.70593e-06	ENSG00000088899	LZTS3	-2.15277	2.30067e-16
ENSG00000105327	BBC3	0.741405	1.70991e-06	ENSG00000105327	BBC3	-0.895572	0.000146841
ENSG00000214274	ANG	1.0732	1.80218e-06	ENSG00000214274	ANG	1.59224	0.00757204
ENSG00000149503	INCENP	-0.742776	1.86986e-06	ENSG00000149503	INCENP	-1.39783	4.32586e-07
ENSG00000170421	KRT8	-0.56292	1.86986e-06	ENSG00000170421	KRT8	0.347851	7.50353e-09
ENSG00000157542	KCNJ6	-1.39439	1.88106e-06	ENSG00000157542	KCNJ6	3.33905	0.000523624
ENSG00000138131	LOXL4	-1.25297	1.89459e-06	ENSG00000138131	LOXL4	-2.28939	1.05432e-46
ENSG00000130338	TULP4	0.40386	1.91799e-06	ENSG00000130338	TULP4	-0.425569	0.0244204
ENSG00000163393	SLC22A15	0.751452	1.99405e-06	ENSG00000163393	SLC22A15	-1.86402	1.38283e-07
ENSG00000204323	SMIM5	0.881172	2.02181e-06	ENSG00000204323	SMIM5	-1.3521	0.00660593
ENSG00000177666	PNPLA2	0.420792	2.02536e-06	ENSG00000177666	PNPLA2	0.6496	1.76166e-07
ENSG00000064270	ATP2C2	0.459619	2.0362e-06	ENSG00000064270	ATP2C2	-0.728919	0.000178333
ENSG00000151790	TDO2	1.58242	2.06978e-06	ENSG00000151790	TDO2	-1.25037	0.00730245
ENSG00000100345	MYH9	-0.443746	2.07706e-06	ENSG00000100345	MYH9	-1.48758	1.40237e-129
ENSG00000105402	NAPA	0.707374	2.10842e-06	ENSG00000105402	NAPA	0.330322	0.0028716
ENSG00000166226	CCT2	-0.403707	2.1148e-06	ENSG00000166226	CCT2	0.486085	3.82952e-07
ENSG00000039560	RAI14	-0.417983	2.13647e-06	ENSG00000039560	RAI14	-0.984232	4.20279e-09
ENSG00000152127	MGAT5	-0.498656	2.1551e-06	ENSG00000152127	MGAT5	-2.00455	1.01476e-28
ENSG00000115904	SOS1	0.653956	2.15845e-06	ENSG00000115904	SOS1	-1.35132	2.58764e-14
ENSG00000100226	GTPBP1	0.712205	2.18273e-06	ENSG00000100226	GTPBP1	-1.45292	1.35593e-24
ENSG00000175482	POLD4	0.802981	2.20667e-06	ENSG00000175482	POLD4	1.09054	0.00448077
ENSG00000213949	ITGA1	-0.942623	2.21603e-06	ENSG00000213949	ITGA1	-1.0172	7.53587e-09
ENSG00000152234	ATP5A1	-0.292687	2.23083e-06	ENSG00000152234	ATP5A1	0.180189	0.0138815
ENSG00000109610	SOD3	-0.871447	2.24822e-06	ENSG00000109610	SOD3	1.73346	1.5644e-11
ENSG00000145431	PDGFC	-0.961006	2.24905e-06	ENSG00000145431	PDGFC	-1.17374	1.29305e-12
ENSG00000154760	SLFN13	-1.01513	2.2623e-06	ENSG00000154760	SLFN13	-1.46423	1.71627e-05
ENSG00000242588	RP11-274B21.1	0.537388	2.26673e-06	ENSG00000242588	RP11-274B21.1	-1.84837	9.65623e-10
ENSG00000134762	DSC3	-1.27317	2.30441e-06	ENSG00000134762	DSC3	-1.42898	1.10498e-08
ENSG00000127863	TNFRSF19	-2.27496	2.36102e-06	ENSG00000127863	TNFRSF19	-2.80583	1.74941e-18
ENSG00000122779	TRIM24	-0.516824	2.41734e-06	ENSG00000122779	TRIM24	-1.29861	2.24044e-12
ENSG00000167995	BEST1	1.31128	2.44892e-06	ENSG00000167995	BEST1	1.62657	5.181e-219
ENSG00000089006	SNX5	-0.324188	2.44996e-06	ENSG00000089006	SNX5	0.343056	0.00616559
ENSG00000131871	VIMP	0.534042	2.45583e-06	ENSG00000131871	VIMP	1.43909	1.29879e-32
ENSG00000178719	GRINA	0.669091	2.48276e-06	ENSG00000178719	GRINA	-0.417903	2.17351e-06
ENSG00000171320	ESCO2	-1.53253	2.59764e-06	ENSG00000171320	ESCO2	-0.831147	0.0365181
ENSG00000145192	AHSG	1.22868	2.63249e-06	ENSG00000145192	AHSG	2.55901	4.43503e-05
ENSG00000165678	GHITM	0.475261	2.66615e-06	ENSG00000165678	GHITM	0.870234	1.28077e-27
ENSG00000104549	SQLE	-0.354358	2.72021e-06	ENSG00000104549	SQLE	-1.15536	2.29632e-27
ENSG00000114812	VIPR1	0.607857	2.72021e-06	ENSG00000114812	VIPR1	1.44424	3.38273e-08
ENSG00000176978	DPP7	0.398488	2.72021e-06	ENSG00000176978	DPP7	1.27141	9.94538e-20
ENSG00000185963	BICD2	-0.397679	2.72021e-06	ENSG00000185963	BICD2	-0.750078	3.88507e-05
ENSG00000198521	ZNF43	-0.670582	2.72021e-06	ENSG00000198521	ZNF43	-0.601245	0.0426885
ENSG00000072422	RHOBTB1	-0.515987	2.72755e-06	ENSG00000072422	RHOBTB1	-1.19034	8.82771e-05
ENSG00000163808	KIF15	-1.37456	2.73035e-06	ENSG00000163808	KIF15	-1.21956	0.000423758
ENSG00000128342	LIF	-0.828715	2.76267e-06	ENSG00000128342	LIF	-2.56036	1.47731e-31
ENSG00000146859	TMEM140	1.24226	2.80528e-06	ENSG00000146859	TMEM140	-1.45551	1.73004e-11
ENSG00000126773	PCNXL4	-0.43391	2.82399e-06	ENSG00000126773	PCNXL4	-1.7039	3.56179e-19
ENSG00000101412	E2F1	-1.20495	2.92398e-06	ENSG00000101412	E2F1	0.680915	0.00546775
ENSG00000171811	TTC40	-1.28943	2.92968e-06	ENSG00000171811	TTC40	-1.60416	0.00307677
ENSG00000196998	WDR45	0.737195	2.97619e-06	ENSG00000196998	WDR45	1.17465	2.09546e-05
ENSG00000110427	KIAA1549L	-1.9408	2.99643e-06	ENSG00000110427	KIAA1549L	2.14724	0.000285712
ENSG00000117305	HMGCL	0.406295	2.99643e-06	ENSG00000117305	HMGCL	0.445192	0.0134195
ENSG00000136305	CIDEB	0.758696	2.99643e-06	ENSG00000136305	CIDEB	-0.689245	0.000680959
ENSG00000125484	GTF3C4	-0.440756	3.03015e-06	ENSG00000125484	GTF3C4	-1.93717	4.01953e-20
ENSG00000147535	PPAPDC1B	0.461752	3.16771e-06	ENSG00000147535	PPAPDC1B	0.686539	0.000218072
ENSG00000082438	COBLL1	0.439575	3.23905e-06	ENSG00000082438	COBLL1	-1.36256	9.02188e-14
ENSG00000119888	EPCAM	0.588272	3.29037e-06	ENSG00000119888	EPCAM	0.377609	2.58872e-07
ENSG00000109323	MANBA	0.510139	3.32384e-06	ENSG00000109323	MANBA	-0.784787	0.000239974
ENSG00000003056	M6PR	0.317223	3.38701e-06	ENSG00000003056	M6PR	0.782388	2.21075e-10
ENSG00000106052	TAX1BP1	0.382904	3.55363e-06	ENSG00000106052	TAX1BP1	0.471212	2.90542e-06
ENSG00000076770	MBNL3	-0.929291	3.58236e-06	ENSG00000076770	MBNL3	-1.76153	7.53958e-10
ENSG00000129465	RIPK3	0.847507	3.59409e-06	ENSG00000129465	RIPK3	-1.18499	0.0142078
ENSG00000164465	DCBLD1	-0.626596	3.60315e-06	ENSG00000164465	DCBLD1	-1.90552	5.01534e-15
ENSG00000135476	ESPL1	-1.25879	3.61407e-06	ENSG00000135476	ESPL1	-1.34235	2.00937e-05
ENSG00000166126	AMN	0.723329	3.62664e-06	ENSG00000166126	AMN	0.933317	6.38339e-07
ENSG00000071082	RPL31	0.295279	3.66088e-06	ENSG00000071082	RPL31	2.25581	0
ENSG00000136840	ST6GALNAC4	0.686001	3.70726e-06	ENSG00000136840	ST6GALNAC4	0.82366	0.000871624
ENSG00000058091	CDK14	-0.774529	3.74187e-06	ENSG00000058091	CDK14	-1.55238	9.7012e-09
ENSG00000067064	IDI1	-0.485821	3.81207e-06	ENSG00000067064	IDI1	1.00136	4.80802e-21
ENSG00000082497	SERTAD4	-2.67327	3.82707e-06	ENSG00000082497	SERTAD4	-1.01846	0.0382188
ENSG00000135404	CD63	0.462589	3.88927e-06	ENSG00000135404	CD63	1.38498	1.50602e-117
ENSG00000130175	PRKCSH	0.377063	3.94863e-06	ENSG00000130175	PRKCSH	0.317133	0.00025006
ENSG00000164930	FZD6	-0.45727	4.00457e-06	ENSG00000164930	FZD6	-1.90532	1.94424e-18
ENSG00000259803	SLC22A31	0.953659	4.00963e-06	ENSG00000259803	SLC22A31	0.688815	0.0132639
ENSG00000161888	SPC24	-1.3538	4.07645e-06	ENSG00000161888	SPC24	-1.24579	2.92822e-08
ENSG00000171227	TMEM37	0.820862	4.09486e-06	ENSG00000171227	TMEM37	-0.539883	0.0294364
ENSG00000146950	SHROOM2	-0.554343	4.14496e-06	ENSG00000146950	SHROOM2	-2.68808	9.11905e-30
ENSG00000188206	HNRNPU-AS1	-0.467238	4.17053e-06	ENSG00000188206	HNRNPU-AS1	0.51055	0.000794343
ENSG00000196584	XRCC2	-1.19998	4.20353e-06	ENSG00000196584	XRCC2	-0.964169	0.00784942
ENSG00000107537	PHYH	0.575665	4.2133e-06	ENSG00000107537	PHYH	1.42054	4.93272e-14
ENSG00000101311	FERMT1	-0.658751	4.22096e-06	ENSG00000101311	FERMT1	-0.910818	2.31714e-05
ENSG00000021645	NRXN3	-1.29228	4.41407e-06	ENSG00000021645	NRXN3	-1.12703	0.000211806
ENSG00000131408	NR1H2	0.440411	4.45274e-06	ENSG00000131408	NR1H2	0.712256	5.39659e-06
ENSG00000253729	PRKDC	-0.559436	4.4573e-06	ENSG00000253729	PRKDC	-2.25483	1.27745e-71
ENSG00000160326	SLC2A6	-0.72976	4.51027e-06	ENSG00000160326	SLC2A6	-1.76873	7.13512e-25
ENSG00000134153	EMC7	0.466014	4.57463e-06	ENSG00000134153	EMC7	0.585568	0.000418199
ENSG00000073150	PANX2	0.86698	4.81717e-06	ENSG00000073150	PANX2	1.76842	3.474e-05
ENSG00000189077	TMEM120A	0.581124	4.81717e-06	ENSG00000189077	TMEM120A	1.14829	9.45122e-07
ENSG00000135916	ITM2C	0.514902	4.82391e-06	ENSG00000135916	ITM2C	0.644266	1.56714e-11
ENSG00000115274	INO80B	0.509114	4.83132e-06	ENSG00000115274	INO80B	0.810019	0.000476582
ENSG00000161714	PLCD3	0.542491	4.96479e-06	ENSG00000161714	PLCD3	-0.852042	7.49495e-08
ENSG00000159461	AMFR	0.353234	5.06881e-06	ENSG00000159461	AMFR	-0.835499	3.17781e-08
ENSG00000155463	OXA1L	0.414455	5.13729e-06	ENSG00000155463	OXA1L	0.59891	3.19207e-06
ENSG00000198203	SULT1C2	1.01554	5.16528e-06	ENSG00000198203	SULT1C2	-0.804055	0.000970413
ENSG00000152779	SLC16A12	-1.34322	5.1857e-06	ENSG00000152779	SLC16A12	-1.63727	0.00210881
ENSG00000005486	RHBDD2	0.320923	5.23708e-06	ENSG00000005486	RHBDD2	0.317768	0.0315881
ENSG00000135452	TSPAN31	0.531598	5.25798e-06	ENSG00000135452	TSPAN31	1.38688	1.10437e-32
ENSG00000198774	RASSF9	-1.00292	5.30124e-06	ENSG00000198774	RASSF9	-0.981984	0.0241015
ENSG00000160271	RALGDS	0.450107	5.62059e-06	ENSG00000160271	RALGDS	-0.582044	0.00417771
ENSG00000205268	PDE7A	-0.587847	5.65547e-06	ENSG00000205268	PDE7A	-0.72828	0.00945235
ENSG00000243679	RP11-274B21.3	0.650136	5.67576e-06	ENSG00000243679	RP11-274B21.3	-1.2259	0.000488325
ENSG00000232973	CYP1B1-AS1	1.64361	5.69236e-06	ENSG00000232973	CYP1B1-AS1	-1.05747	0.0272979
ENSG00000131470	PSMC3IP	-0.798556	5.71286e-06	ENSG00000131470	PSMC3IP	1.37632	1.21716e-09
ENSG00000070882	OSBPL3	-0.490346	5.75101e-06	ENSG00000070882	OSBPL3	-0.847949	0.000100854
ENSG00000167123	CERCAM	-0.584353	5.86597e-06	ENSG00000167123	CERCAM	-0.585066	0.00297053
ENSG00000133216	EPHB2	-0.648334	5.90319e-06	ENSG00000133216	EPHB2	-1.33582	3.47998e-13
ENSG00000150768	DLAT	-0.420453	5.92839e-06	ENSG00000150768	DLAT	-0.739676	5.87361e-05
ENSG00000105289	TJP3	0.567026	6.15429e-06	ENSG00000105289	TJP3	-0.58355	0.021373
ENSG00000068001	HYAL2	-0.49229	6.17351e-06	ENSG00000068001	HYAL2	-0.77661	0.000103562
ENSG00000173511	VEGFB	0.444101	6.2804e-06	ENSG00000173511	VEGFB	0.758466	0.000106233
ENSG00000104081	BMF	0.719298	6.36876e-06	ENSG00000104081	BMF	-1.3656	1.23869e-10
ENSG00000096433	ITPR3	0.607172	6.43776e-06	ENSG00000096433	ITPR3	-1.22086	8.44478e-33
ENSG00000169871	TRIM56	0.697367	6.47056e-06	ENSG00000169871	TRIM56	-3.9053	9.31145e-58
ENSG00000165637	VDAC2	0.370116	6.49003e-06	ENSG00000165637	VDAC2	0.915287	8.84769e-18
ENSG00000198435	NRARP	-0.588745	6.49003e-06	ENSG00000198435	NRARP	1.74244	6.31014e-21
ENSG00000138085	ATRAID	0.335474	6.51053e-06	ENSG00000138085	ATRAID	0.46408	0.00306732
ENSG00000139178	C1RL	0.404427	6.67728e-06	ENSG00000139178	C1RL	-1.8202	2.22902e-21
ENSG00000189091	SF3B3	-0.393081	6.68355e-06	ENSG00000189091	SF3B3	-1.10832	2.23852e-21
ENSG00000143333	RGS16	1.19654	6.69914e-06	ENSG00000143333	RGS16	3.56153	2.7481e-18
ENSG00000197632	SERPINB2	-1.57681	6.7263e-06	ENSG00000197632	SERPINB2	0.836936	0.0237947
ENSG00000163156	SCNM1	0.463682	6.75021e-06	ENSG00000163156	SCNM1	2.73762	7.66466e-71
ENSG00000163898	LIPH	0.663431	6.7886e-06	ENSG00000163898	LIPH	-1.57732	1.33072e-25
ENSG00000007944	MYLIP	0.636054	6.83824e-06	ENSG00000007944	MYLIP	0.849064	0.00211403
ENSG00000171476	HOPX	-1.43541	6.92161e-06	ENSG00000171476	HOPX	2.15527	7.02568e-18
ENSG00000161526	SAP30BP	0.369067	6.93847e-06	ENSG00000161526	SAP30BP	0.448899	0.000879848
ENSG00000091127	PUS7	-0.582446	7.08203e-06	ENSG00000091127	PUS7	-0.668131	0.00823097
ENSG00000005001	PRSS22	0.527236	7.08612e-06	ENSG00000005001	PRSS22	0.867864	3.38161e-19
ENSG00000105664	COMP	1.56662	7.16539e-06	ENSG00000105664	COMP	3.62782	0.000607454
ENSG00000205683	DPF3	-1.37291	7.16539e-06	ENSG00000205683	DPF3	-0.955507	0.00141548
ENSG00000131876	SNRPA1	-0.432685	7.28125e-06	ENSG00000131876	SNRPA1	0.770018	9.83449e-07
ENSG00000155066	PROM2	-0.860288	7.2818e-06	ENSG00000155066	PROM2	-1.18828	0.00397732
ENSG00000132703	APCS	-3.38731	7.43178e-06	ENSG00000132703	APCS	-0.817747	0.0125846
ENSG00000100504	PYGL	-0.522628	7.57859e-06	ENSG00000100504	PYGL	-0.691326	0.000823235
ENSG00000197448	GSTK1	0.43177	7.77116e-06	ENSG00000197448	GSTK1	0.364135	0.0156318
ENSG00000166845	C18orf54	-1.17315	7.79086e-06	ENSG00000166845	C18orf54	-1.09491	0.0439771
ENSG00000159921	GNE	-0.596119	7.92033e-06	ENSG00000159921	GNE	-0.99417	3.75632e-05
ENSG00000016391	CHDH	-0.887994	7.94736e-06	ENSG00000016391	CHDH	-1.01132	9.51146e-07
ENSG00000162512	SDC3	-0.705595	7.96294e-06	ENSG00000162512	SDC3	-1.02285	2.70174e-08
ENSG00000133104	SPG20	0.382044	8.04629e-06	ENSG00000133104	SPG20	0.491144	0.0419859
ENSG00000100503	NIN	-0.603018	8.17279e-06	ENSG00000100503	NIN	-1.03903	4.7026e-06
ENSG00000140297	GCNT3	0.742841	8.20689e-06	ENSG00000140297	GCNT3	-0.885325	2.90062e-10
ENSG00000166595	FAM96B	0.456016	8.3186e-06	ENSG00000166595	FAM96B	2.04247	3.174e-53
ENSG00000137710	RDX	-0.533635	8.45295e-06	ENSG00000137710	RDX	-0.779206	2.99593e-09
ENSG00000143147	GPR161	-1.04026	8.4802e-06	ENSG00000143147	GPR161	-1.47567	0.0138095
ENSG00000130517	PGPEP1	0.479831	8.55902e-06	ENSG00000130517	PGPEP1	-0.352089	0.0323285
ENSG00000164032	H2AFZ	-0.45735	8.66201e-06	ENSG00000164032	H2AFZ	0.87819	2.48245e-26
ENSG00000138735	PDE5A	-0.870139	8.78496e-06	ENSG00000138735	PDE5A	-1.69716	9.81445e-08
ENSG00000232810	TNF	-1.40946	8.8145e-06	ENSG00000232810	TNF	-1.10217	0.0372593
ENSG00000163346	PBXIP1	0.40513	8.83841e-06	ENSG00000163346	PBXIP1	-1.09427	1.57328e-09
ENSG00000118804	FAM47E-STBD1	0.888384	8.89252e-06	ENSG00000118804	FAM47E-STBD1	-1.41028	0.0365181
ENSG00000177602	GSG2	-1.09944	8.91683e-06	ENSG00000177602	GSG2	-1.50986	0.00378361
ENSG00000171401	KRT13	-1.20377	9.03114e-06	ENSG00000171401	KRT13	-0.802555	2.01117e-11
ENSG00000026950	BTN3A1	0.808882	9.38405e-06	ENSG00000026950	BTN3A1	-1.74042	4.38707e-10
ENSG00000114107	CEP70	-0.744342	9.5346e-06	ENSG00000114107	CEP70	-0.541206	0.02619
ENSG00000072121	ZFYVE26	0.70453	9.82207e-06	ENSG00000072121	ZFYVE26	-0.610884	1.29686e-05
ENSG00000106258	CYP3A5	0.824775	9.84803e-06	ENSG00000106258	CYP3A5	-1.02755	7.47376e-07
ENSG00000198719	DLL1	0.97525	1.01974e-05	ENSG00000198719	DLL1	1.08191	0.0284427
ENSG00000139055	ERP27	-0.614745	1.02326e-05	ENSG00000139055	ERP27	0.920066	0.0041234
ENSG00000136870	ZNF189	0.480188	1.02565e-05	ENSG00000136870	ZNF189	-1.07799	1.96168e-05
ENSG00000185475	TMEM179B	0.51437	1.02592e-05	ENSG00000185475	TMEM179B	0.630061	0.0049481
ENSG00000137135	ARHGEF39	-0.992268	1.02947e-05	ENSG00000137135	ARHGEF39	1.42932	9.37499e-15
ENSG00000100767	PAPLN	0.550714	1.02975e-05	ENSG00000100767	PAPLN	-1.14194	0.0102884
ENSG00000130313	PGLS	0.442198	1.05306e-05	ENSG00000130313	PGLS	1.08676	6.36708e-20
ENSG00000198561	CTNND1	0.333359	1.06027e-05	ENSG00000198561	CTNND1	-1.12018	1.16131e-42
ENSG00000165502	RPL36AL	0.334671	1.06184e-05	ENSG00000165502	RPL36AL	1.66083	2.28119e-78
ENSG00000153162	BMP6	-1.62229	1.07902e-05	ENSG00000153162	BMP6	2.02183	0.00882431
ENSG00000140598	EFTUD1	0.45193	1.0801e-05	ENSG00000140598	EFTUD1	-0.768122	0.00988603
ENSG00000110237	ARHGEF17	-0.500079	1.0903e-05	ENSG00000110237	ARHGEF17	-1.9419	1.93347e-26
ENSG00000114019	AMOTL2	-0.676628	1.09923e-05	ENSG00000114019	AMOTL2	-1.63617	3.97459e-48
ENSG00000104218	CSPP1	-0.534826	1.10177e-05	ENSG00000104218	CSPP1	-0.735994	0.00985371
ENSG00000102024	PLS3	-0.423457	1.11242e-05	ENSG00000102024	PLS3	-0.544563	2.14109e-06
ENSG00000133657	ATP13A3	-0.478147	1.11242e-05	ENSG00000133657	ATP13A3	-1.23187	1.26467e-29
ENSG00000087494	PTHLH	-1.49171	1.13346e-05	ENSG00000087494	PTHLH	-2.00346	4.07664e-21
ENSG00000104980	TIMM44	0.444189	1.14597e-05	ENSG00000104980	TIMM44	0.926272	6.75181e-09
ENSG00000109606	DHX15	-0.290124	1.18877e-05	ENSG00000109606	DHX15	-0.677772	3.8221e-13
ENSG00000197085	NPSR1-AS1	-2.14556	1.1924e-05	ENSG00000197085	NPSR1-AS1	-1.24617	0.0173305
ENSG00000054793	ATP9A	0.398668	1.21211e-05	ENSG00000054793	ATP9A	-2.27586	2.42163e-43
ENSG00000184349	EFNA5	-0.570322	1.2122e-05	ENSG00000184349	EFNA5	-1.25954	1.36422e-07
ENSG00000112763	BTN2A1	0.486345	1.22699e-05	ENSG00000112763	BTN2A1	-0.864378	0.000477793
ENSG00000146247	PHIP	-0.434364	1.25467e-05	ENSG00000146247	PHIP	-2.00191	1.93963e-37
ENSG00000088305	DNMT3B	-0.864283	1.27295e-05	ENSG00000088305	DNMT3B	-1.47875	0.000197716
ENSG00000204227	RING1	0.396278	1.27371e-05	ENSG00000204227	RING1	0.663107	0.000220644
ENSG00000123329	ARHGAP9	2.00239	1.28363e-05	ENSG00000123329	ARHGAP9	3.94389	0.000121578
ENSG00000138207	RBP4	0.772123	1.30177e-05	ENSG00000138207	RBP4	1.599	8.02381e-12
ENSG00000167291	TBC1D16	0.426802	1.30193e-05	ENSG00000167291	TBC1D16	-1.46883	2.55308e-15
ENSG00000118777	ABCG2	1.32604	1.32993e-05	ENSG00000118777	ABCG2	2.01681	0.0073507
ENSG00000158186	MRAS	-0.940383	1.33453e-05	ENSG00000158186	MRAS	2.03647	2.55897e-06
ENSG00000104518	GSDMD	0.545351	1.385e-05	ENSG00000104518	GSDMD	-0.738476	0.00498205
ENSG00000148356	LRSAM1	0.466535	1.39609e-05	ENSG00000148356	LRSAM1	-0.814928	0.00382955
ENSG00000115170	ACVR1	0.451649	1.39851e-05	ENSG00000115170	ACVR1	-0.684794	0.00180281
ENSG00000204388	HSPA1B	0.674557	1.4038e-05	ENSG00000204388	HSPA1B	2.32776	9.0203e-71
ENSG00000111057	KRT18	-0.513959	1.40986e-05	ENSG00000111057	KRT18	0.441045	5.64976e-12
ENSG00000071537	SEL1L	0.437358	1.4108e-05	ENSG00000071537	SEL1L	-1.17851	1.94372e-18
ENSG00000163386	NBPF10	-0.622852	1.41351e-05	ENSG00000163386	NBPF10	0.859298	6.84993e-05
ENSG00000164099	PRSS12	-0.879707	1.44478e-05	ENSG00000164099	PRSS12	-2.74193	5.33905e-32
ENSG00000136810	TXN	0.376595	1.4449e-05	ENSG00000136810	TXN	2.31705	1.72919e-280
ENSG00000069849	ATP1B3	0.436133	1.45034e-05	ENSG00000069849	ATP1B3	0.451602	0.000399511
ENSG00000100162	CENPM	-1.3183	1.46525e-05	ENSG00000100162	CENPM	1.11011	7.53584e-05
ENSG00000079689	SCGN	-0.744854	1.46839e-05	ENSG00000079689	SCGN	1.43849	7.46995e-05
ENSG00000253846	PCDHGA10	0.478392	1.47162e-05	ENSG00000253846	PCDHGA10	-3.21383	3.38071e-09
ENSG00000177694	NAALADL2	-1.12686	1.47592e-05	ENSG00000177694	NAALADL2	-1.69502	4.06701e-05
ENSG00000166887	VPS39	0.311425	1.48004e-05	ENSG00000166887	VPS39	-0.340063	0.0162501
ENSG00000143870	PDIA6	0.321329	1.49104e-05	ENSG00000143870	PDIA6	-0.191494	0.0291972
ENSG00000186198	SLC51B	0.70641	1.49489e-05	ENSG00000186198	SLC51B	2.03346	0.000260639
ENSG00000100979	PLTP	0.499067	1.50412e-05	ENSG00000100979	PLTP	0.822539	5.55712e-06
ENSG00000101577	LPIN2	0.538712	1.50996e-05	ENSG00000101577	LPIN2	-0.645841	0.000323486
ENSG00000096080	MRPS18A	0.479085	1.54436e-05	ENSG00000096080	MRPS18A	0.532221	0.00909054
ENSG00000116663	FBXO6	0.946013	1.56616e-05	ENSG00000116663	FBXO6	-1.35057	5.45334e-05
ENSG00000102265	TIMP1	0.450079	1.59229e-05	ENSG00000102265	TIMP1	1.9712	2.05346e-51
ENSG00000118292	C1orf54	1.02963	1.59443e-05	ENSG00000118292	C1orf54	-1.0946	0.000225255
ENSG00000173950	XXYLT1	-0.548687	1.59529e-05	ENSG00000173950	XXYLT1	-1.6774	3.93882e-06
ENSG00000188549	C15orf52	-0.816875	1.62356e-05	ENSG00000188549	C15orf52	-3.29612	3.77226e-44
ENSG00000160695	VPS11	0.370867	1.67583e-05	ENSG00000160695	VPS11	0.579381	0.00177577
ENSG00000110841	PPFIBP1	-0.329953	1.69204e-05	ENSG00000110841	PPFIBP1	-1.50588	3.38691e-18
ENSG00000166900	STX3	0.44449	1.73231e-05	ENSG00000166900	STX3	0.291305	0.0238259
ENSG00000100401	RANGAP1	-0.388909	1.74291e-05	ENSG00000100401	RANGAP1	-0.783736	1.70385e-14
ENSG00000120708	TGFBI	-1.60984	1.74586e-05	ENSG00000120708	TGFBI	-0.870237	5.05868e-11
ENSG00000121957	GPSM2	-0.767585	1.75844e-05	ENSG00000121957	GPSM2	-0.52009	0.0435785
ENSG00000084674	APOB	0.694045	1.76015e-05	ENSG00000084674	APOB	-2.72319	1.03552e-69
ENSG00000106853	PTGR1	0.572296	1.78544e-05	ENSG00000106853	PTGR1	1.41479	5.42558e-23
ENSG00000116209	TMEM59	0.502092	1.80182e-05	ENSG00000116209	TMEM59	0.575185	2.54654e-10
ENSG00000177425	PAWR	-0.396939	1.80527e-05	ENSG00000177425	PAWR	-0.956354	4.40444e-13
ENSG00000106927	AMBP	0.569004	1.80807e-05	ENSG00000106927	AMBP	1.01909	5.98541e-46
ENSG00000087470	DNM1L	-0.398395	1.81916e-05	ENSG00000087470	DNM1L	-0.678501	3.15607e-05
ENSG00000108840	HDAC5	0.401339	1.83217e-05	ENSG00000108840	HDAC5	0.797436	0.000654393
ENSG00000135763	URB2	-0.602398	1.83597e-05	ENSG00000135763	URB2	-1.43459	1.4643e-06
ENSG00000116649	SRM	-0.527619	1.83924e-05	ENSG00000116649	SRM	1.45236	5.56656e-35
ENSG00000111670	GNPTAB	-0.310765	1.85164e-05	ENSG00000111670	GNPTAB	-2.18797	4.30027e-31
ENSG00000050393	MCUR1	0.464434	1.91073e-05	ENSG00000050393	MCUR1	0.41993	0.0288683
ENSG00000185305	ARL15	-0.602504	1.93061e-05	ENSG00000185305	ARL15	-0.70008	0.0243058
ENSG00000143799	PARP1	-0.649531	1.97245e-05	ENSG00000143799	PARP1	-0.860155	3.03002e-11
ENSG00000019186	CYP24A1	-1.50491	2.00094e-05	ENSG00000019186	CYP24A1	-2.14898	1.26712e-07
ENSG00000169136	ATF5	0.412538	2.01792e-05	ENSG00000169136	ATF5	-0.629675	0.00574486
ENSG00000112818	MEP1A	0.732241	2.05412e-05	ENSG00000112818	MEP1A	1.75649	3.87492e-13
ENSG00000160213	CSTB	0.471101	2.05484e-05	ENSG00000160213	CSTB	1.45359	3.68007e-50
ENSG00000107957	SH3PXD2A	0.416835	2.06631e-05	ENSG00000107957	SH3PXD2A	-1.21525	3.7935e-13
ENSG00000116717	GADD45A	0.52268	2.08973e-05	ENSG00000116717	GADD45A	1.14723	1.48339e-15
ENSG00000139546	TARBP2	-0.420429	2.12949e-05	ENSG00000139546	TARBP2	0.486543	0.0116087
ENSG00000196878	LAMB3	0.532976	2.14527e-05	ENSG00000196878	LAMB3	-0.702843	5.34715e-09
ENSG00000269439	CTD-3131K8.2	1.4565	2.14917e-05	ENSG00000269439	CTD-3131K8.2	0.520656	0.0269871
ENSG00000118271	TTR	0.718179	2.15485e-05	ENSG00000118271	TTR	3.01115	8.18214e-102
ENSG00000163430	FSTL1	-0.405205	2.19012e-05	ENSG00000163430	FSTL1	-1.30408	3.14204e-35
ENSG00000168016	TRANK1	0.918111	2.20048e-05	ENSG00000168016	TRANK1	-4.20216	2.58042e-64
ENSG00000179361	ARID3B	0.428559	2.23262e-05	ENSG00000179361	ARID3B	0.638238	0.00487889
ENSG00000106245	BUD31	0.324869	2.2507e-05	ENSG00000106245	BUD31	1.69121	8.39546e-49
ENSG00000185291	IL3RA	1.16059	2.2507e-05	ENSG00000185291	IL3RA	1.64765	0.000205118
ENSG00000188290	HES4	0.834149	2.25321e-05	ENSG00000188290	HES4	1.20813	9.44231e-25
ENSG00000125089	SH3TC1	0.60561	2.27726e-05	ENSG00000125089	SH3TC1	-0.630174	0.000554838
ENSG00000084112	SSH1	-0.394276	2.28006e-05	ENSG00000084112	SSH1	-1.79883	5.14069e-18
ENSG00000156976	EIF4A2	0.309655	2.29308e-05	ENSG00000156976	EIF4A2	0.330055	0.000312938
ENSG00000164251	F2RL1	0.597586	2.34797e-05	ENSG00000164251	F2RL1	-2.26263	8.95539e-61
ENSG00000113811	SELK	0.41584	2.34809e-05	ENSG00000113811	SELK	1.95604	3.47502e-46
ENSG00000163295	ALPI	1.06769	2.36169e-05	ENSG00000163295	ALPI	1.94463	0.0350341
ENSG00000117298	ECE1	0.551776	2.36347e-05	ENSG00000117298	ECE1	-2.21782	1.77883e-93
ENSG00000074842	C19orf10	0.454862	2.4585e-05	ENSG00000074842	C19orf10	1.2372	4.89657e-42
ENSG00000114784	EIF1B	0.493694	2.50589e-05	ENSG00000114784	EIF1B	1.24345	4.3559e-16
ENSG00000172172	MRPL13	0.4076	2.52047e-05	ENSG00000172172	MRPL13	1.2208	1.50948e-13
ENSG00000151458	ANKRD50	-0.445257	2.5323e-05	ENSG00000151458	ANKRD50	-1.92624	6.46887e-17
ENSG00000104133	SPG11	0.323916	2.54273e-05	ENSG00000104133	SPG11	-0.747692	5.70935e-06
ENSG00000108669	CYTH1	0.518401	2.58903e-05	ENSG00000108669	CYTH1	-0.738759	3.81804e-05
ENSG00000150457	LATS2	-0.596317	2.59568e-05	ENSG00000150457	LATS2	-0.565227	0.00202521
ENSG00000158874	APOA2	0.836963	2.59568e-05	ENSG00000158874	APOA2	1.71069	2.72939e-13
ENSG00000104889	RNASEH2A	-0.741554	2.71796e-05	ENSG00000104889	RNASEH2A	0.814008	0.000715767
ENSG00000204381	LAYN	-0.618216	2.73826e-05	ENSG00000204381	LAYN	-1.0874	0.00296153
ENSG00000162191	UBXN1	0.391388	2.78634e-05	ENSG00000162191	UBXN1	1.3019	2.35334e-25
ENSG00000185022	MAFF	0.681106	2.79501e-05	ENSG00000185022	MAFF	1.0304	5.24168e-15
ENSG00000137133	HINT2	0.431358	2.79661e-05	ENSG00000137133	HINT2	0.581849	0.0237019
ENSG00000100625	SIX4	-1.14869	2.82339e-05	ENSG00000100625	SIX4	-1.23668	0.0289117
ENSG00000137094	DNAJB5	-0.706586	2.85691e-05	ENSG00000137094	DNAJB5	1.08358	0.0132282
ENSG00000177084	POLE	-0.797532	2.85691e-05	ENSG00000177084	POLE	-0.832447	6.06558e-07
ENSG00000164086	DUSP7	-0.553583	2.89612e-05	ENSG00000164086	DUSP7	-1.19466	1.58352e-05
ENSG00000188070	C11orf95	-0.464929	2.89905e-05	ENSG00000188070	C11orf95	-1.44706	5.49014e-08
ENSG00000233041	PHGR1	0.577964	2.91322e-05	ENSG00000233041	PHGR1	4.88708	4.15478e-14
ENSG00000214063	TSPAN4	-0.644889	2.9619e-05	ENSG00000214063	TSPAN4	0.673752	0.00146296
ENSG00000125166	GOT2	-0.33339	2.98018e-05	ENSG00000125166	GOT2	-0.389435	0.000874156
ENSG00000088986	DYNLL1	-0.360919	2.99705e-05	ENSG00000088986	DYNLL1	1.08165	1.46502e-30
ENSG00000130724	CHMP2A	0.374417	3.01259e-05	ENSG00000130724	CHMP2A	1.49566	2.0745e-38
ENSG00000169689	STRA13	-0.3919	3.07756e-05	ENSG00000169689	STRA13	1.39254	1.25184e-16
ENSG00000183655	KLHL25	-0.555806	3.08012e-05	ENSG00000183655	KLHL25	-1.31496	0.000405266
ENSG00000104517	UBR5	-0.318522	3.08961e-05	ENSG00000104517	UBR5	-1.80556	1.7756e-36
ENSG00000013288	MAN2B2	0.359943	3.17087e-05	ENSG00000013288	MAN2B2	-1.04839	1.84873e-07
ENSG00000130726	TRIM28	-0.379511	3.2178e-05	ENSG00000130726	TRIM28	0.768074	5.33113e-17
ENSG00000181722	ZBTB20	-1.147	3.25857e-05	ENSG00000181722	ZBTB20	0.98333	0.0153719
ENSG00000231500	RPS18	0.35748	3.30116e-05	ENSG00000231500	RPS18	2.29587	0
ENSG00000108788	MLX	0.412536	3.34828e-05	ENSG00000108788	MLX	0.906467	5.15309e-08
ENSG00000008735	MAPK8IP2	0.957583	3.42629e-05	ENSG00000008735	MAPK8IP2	1.54011	5.06783e-05
ENSG00000077463	SIRT6	0.464253	3.42629e-05	ENSG00000077463	SIRT6	1.46357	9.47749e-20
ENSG00000141526	SLC16A3	0.474592	3.42629e-05	ENSG00000141526	SLC16A3	-0.721081	1.91481e-05
ENSG00000151474	FRMD4A	-0.95362	3.4673e-05	ENSG00000151474	FRMD4A	-0.880399	0.000980225
ENSG00000121350	PYROXD1	0.533432	3.52694e-05	ENSG00000121350	PYROXD1	1.12104	1.71259e-09
ENSG00000145934	TENM2	-1.57389	3.53605e-05	ENSG00000145934	TENM2	-1.58417	0.000414604
ENSG00000173068	BNC2	-0.923772	3.63819e-05	ENSG00000173068	BNC2	1.2123	0.0389766
ENSG00000197461	PDGFA	0.393997	3.66572e-05	ENSG00000197461	PDGFA	-0.838217	0.00139015
ENSG00000125821	DTD1	0.515514	3.7078e-05	ENSG00000125821	DTD1	0.529951	0.0194036
ENSG00000109320	NFKB1	-0.616678	3.81091e-05	ENSG00000109320	NFKB1	-0.872019	7.56441e-08
ENSG00000165443	PHYHIPL	-1.05503	3.93888e-05	ENSG00000165443	PHYHIPL	1.96761	2.01288e-06
ENSG00000183696	UPP1	0.66552	3.99545e-05	ENSG00000183696	UPP1	1.27009	3.09679e-13
ENSG00000184160	ADRA2C	-1.0399	4.00227e-05	ENSG00000184160	ADRA2C	-1.64839	1.13518e-05
ENSG00000176472	ZNF575	1.25958	4.04732e-05	ENSG00000176472	ZNF575	0.9765	7.39974e-07
ENSG00000145715	RASA1	-0.319661	4.26203e-05	ENSG00000145715	RASA1	-1.3471	4.11491e-18
ENSG00000180801	ARSJ	-0.591933	4.26203e-05	ENSG00000180801	ARSJ	-2.0135	4.12211e-09
ENSG00000243649	CFB	1.15577	4.28421e-05	ENSG00000243649	CFB	-2.16697	0.00080514
ENSG00000143933	CALM2	-0.361036	4.34416e-05	ENSG00000143933	CALM2	0.253406	0.00219957
ENSG00000033867	SLC4A7	-0.737879	4.34892e-05	ENSG00000033867	SLC4A7	-1.55629	1.46125e-08
ENSG00000173702	MUC13	0.784289	4.36219e-05	ENSG00000173702	MUC13	-0.346089	1.16868e-05
ENSG00000177570	SAMD12	0.614933	4.36402e-05	ENSG00000177570	SAMD12	-1.76421	1.07562e-09
ENSG00000136152	COG3	0.354773	4.40694e-05	ENSG00000136152	COG3	1.15093	6.69532e-10
ENSG00000184697	CLDN6	-0.413458	4.48563e-05	ENSG00000184697	CLDN6	-0.848628	1.50512e-14
ENSG00000165801	ARHGEF40	-0.45415	4.49604e-05	ENSG00000165801	ARHGEF40	-1.54959	7.86601e-14
ENSG00000172732	MUS81	0.436831	4.51639e-05	ENSG00000172732	MUS81	0.728161	9.29029e-05
ENSG00000135451	TROAP	-1.25551	4.5433e-05	ENSG00000135451	TROAP	-0.818526	0.0152649
ENSG00000116954	RRAGC	0.581355	4.57334e-05	ENSG00000116954	RRAGC	1.04335	4.04817e-07
ENSG00000120697	ALG5	0.337837	4.61985e-05	ENSG00000120697	ALG5	0.726039	0.000158115
ENSG00000144591	GMPPA	0.338245	4.61985e-05	ENSG00000144591	GMPPA	0.629736	0.000819319
ENSG00000161904	LEMD2	0.275718	4.69213e-05	ENSG00000161904	LEMD2	-0.680593	1.39902e-05
ENSG00000164266	SPINK1	0.475585	4.7954e-05	ENSG00000164266	SPINK1	1.02521	4.0485e-38
ENSG00000173110	HSPA6	1.24081	4.79915e-05	ENSG00000173110	HSPA6	7.37817	3.51909e-108
ENSG00000188582	PAQR9	-1.68636	4.79915e-05	ENSG00000188582	PAQR9	-1.9312	3.72697e-06
ENSG00000112796	ENPP5	0.460267	4.83788e-05	ENSG00000112796	ENPP5	-0.925262	0.0396809
ENSG00000166562	SEC11C	0.593395	4.89366e-05	ENSG00000166562	SEC11C	1.40939	7.25945e-25
ENSG00000135926	TMBIM1	0.581875	4.97792e-05	ENSG00000135926	TMBIM1	-0.468838	1.61848e-05
ENSG00000180879	SSR4	0.40031	5.03614e-05	ENSG00000180879	SSR4	1.59725	4.83826e-76
ENSG00000197756	RPL37A	0.314028	5.04607e-05	ENSG00000197756	RPL37A	2.56874	0
ENSG00000231574	RP11-91K9.1	-1.62121	5.04607e-05	ENSG00000231574	RP11-91K9.1	-2.71216	6.37532e-06
ENSG00000243811	APOBEC3D	1.29926	5.06477e-05	ENSG00000243811	APOBEC3D	1.4045	0.00631249
ENSG00000074319	TSG101	0.412634	5.06786e-05	ENSG00000074319	TSG101	0.791878	4.28872e-08
ENSG00000166145	SPINT1	0.44914	5.08159e-05	ENSG00000166145	SPINT1	-0.281586	0.000916639
ENSG00000079459	FDFT1	-0.424297	5.11311e-05	ENSG00000079459	FDFT1	0.220398	0.00928318
ENSG00000080815	PSEN1	0.445905	5.17062e-05	ENSG00000080815	PSEN1	-0.575383	1.52064e-05
ENSG00000008710	PKD1	0.46003	5.21605e-05	ENSG00000008710	PKD1	-1.27154	5.62553e-13
ENSG00000204525	HLA-C	0.887985	5.21605e-05	ENSG00000204525	HLA-C	-0.677466	1.30565e-09
ENSG00000119632	IFI27L2	0.567052	5.37673e-05	ENSG00000119632	IFI27L2	1.35299	3.85471e-05
ENSG00000071282	LMCD1	-0.93328	5.39084e-05	ENSG00000071282	LMCD1	0.399793	0.0187568
ENSG00000144724	PTPRG	-0.586241	5.41976e-05	ENSG00000144724	PTPRG	-1.35146	3.2538e-20
ENSG00000143815	LBR	-0.606333	5.52515e-05	ENSG00000143815	LBR	-1.19101	2.94374e-09
ENSG00000171456	ASXL1	-0.357239	5.54177e-05	ENSG00000171456	ASXL1	-1.00427	5.56896e-14
ENSG00000171425	ZNF581	0.442573	5.59547e-05	ENSG00000171425	ZNF581	0.785496	0.00815524
ENSG00000112249	ASCC3	-0.385117	5.6212e-05	ENSG00000112249	ASCC3	-1.38742	4.1101e-27
ENSG00000160948	VPS28	0.389023	5.6212e-05	ENSG00000160948	VPS28	1.22003	2.02675e-19
ENSG00000121680	PEX16	0.444354	5.62347e-05	ENSG00000121680	PEX16	0.775082	0.00286962
ENSG00000070018	LRP6	-0.413551	5.69036e-05	ENSG00000070018	LRP6	-1.78976	1.56146e-20
ENSG00000164068	RNF123	0.334466	5.72595e-05	ENSG00000164068	RNF123	0.381481	0.0158179
ENSG00000112306	RPS12	0.289231	5.74326e-05	ENSG00000112306	RPS12	2.32793	0
ENSG00000106070	GRB10	0.450901	5.83684e-05	ENSG00000106070	GRB10	-0.534556	0.0346292
ENSG00000153207	AHCTF1	-0.361017	5.84816e-05	ENSG00000153207	AHCTF1	-0.922202	4.87085e-06
ENSG00000128829	EIF2AK4	-0.433503	5.86107e-05	ENSG00000128829	EIF2AK4	-0.809463	8.27041e-07
ENSG00000115648	MLPH	0.721445	5.86256e-05	ENSG00000115648	MLPH	0.841934	0.00442975
ENSG00000114270	COL7A1	-0.7221	5.9414e-05	ENSG00000114270	COL7A1	-0.557409	0.0314517
ENSG00000163814	CDCP1	0.461117	5.96055e-05	ENSG00000163814	CDCP1	-1.8628	5.53708e-28
ENSG00000124486	USP9X	-0.342113	6.05297e-05	ENSG00000124486	USP9X	-1.45495	7.22608e-40
ENSG00000140564	FURIN	-0.338555	6.09935e-05	ENSG00000140564	FURIN	-1.31662	7.04675e-22
ENSG00000112655	PTK7	-0.394918	6.11977e-05	ENSG00000112655	PTK7	-1.85698	9.07939e-39
ENSG00000162236	STX5	0.378907	6.11977e-05	ENSG00000162236	STX5	1.22411	9.74675e-13
ENSG00000152056	AP1S3	-0.584751	6.19214e-05	ENSG00000152056	AP1S3	-1.45893	3.76022e-07
ENSG00000021488	SLC7A9	0.736119	6.35465e-05	ENSG00000021488	SLC7A9	1.30055	0.0130683
ENSG00000145734	BDP1	-0.34591	6.36784e-05	ENSG00000145734	BDP1	-1.44266	4.45701e-18
ENSG00000183283	DAZAP2	0.373399	6.4635e-05	ENSG00000183283	DAZAP2	1.06781	9.71743e-37
ENSG00000248527	MTATP6P1	-0.395233	6.47962e-05	ENSG00000248527	MTATP6P1	2.6188	1.47714e-166
ENSG00000164220	F2RL2	1.02181	6.47978e-05	ENSG00000164220	F2RL2	2.98388	5.34967e-05
ENSG00000183010	PYCR1	0.399262	6.47978e-05	ENSG00000183010	PYCR1	1.06873	3.3616e-15
ENSG00000082898	XPO1	-0.458023	6.60169e-05	ENSG00000082898	XPO1	-0.948361	8.051e-13
ENSG00000126215	XRCC3	-0.918017	6.60169e-05	ENSG00000126215	XRCC3	-0.714945	0.000791217
ENSG00000254726	MEX3A	-0.600127	6.61213e-05	ENSG00000254726	MEX3A	-2.14224	2.03879e-21
ENSG00000050426	LETMD1	0.449086	6.61547e-05	ENSG00000050426	LETMD1	0.662066	0.00102174
ENSG00000256043	CTSO	0.440194	6.63269e-05	ENSG00000256043	CTSO	-1.36936	3.91429e-05
ENSG00000145476	CYP4V2	0.623577	6.73202e-05	ENSG00000145476	CYP4V2	-1.05995	9.37647e-05
ENSG00000188211	NCR3LG1	0.465127	6.76499e-05	ENSG00000188211	NCR3LG1	-1.15919	0.00196769
ENSG00000170412	GPRC5C	0.416474	6.78818e-05	ENSG00000170412	GPRC5C	0.373213	0.00656069
ENSG00000177822	AC108142.1	-1.6154	6.79994e-05	ENSG00000177822	AC108142.1	2.34063	0.00940259
ENSG00000143067	ZNF697	-0.410606	6.85463e-05	ENSG00000143067	ZNF697	-1.72284	1.58395e-05
ENSG00000162924	REL	-0.646545	6.85463e-05	ENSG00000162924	REL	-1.65375	7.19073e-08
ENSG00000167658	EEF2	0.367118	6.93365e-05	ENSG00000167658	EEF2	0.655309	1.19739e-30
ENSG00000167447	SMG8	0.408276	7.0069e-05	ENSG00000167447	SMG8	-0.927558	0.00167345
ENSG00000136710	CCDC115	0.432385	7.04257e-05	ENSG00000136710	CCDC115	0.690002	0.0028436
ENSG00000159314	ARHGAP27	0.621277	7.13064e-05	ENSG00000159314	ARHGAP27	-1.24914	4.36332e-17
ENSG00000054690	PLEKHH1	0.593734	7.14113e-05	ENSG00000054690	PLEKHH1	-1.07213	1.82608e-07
ENSG00000143418	CERS2	0.315506	7.21906e-05	ENSG00000143418	CERS2	0.270131	0.00463699
ENSG00000215193	PEX26	0.333345	7.2329e-05	ENSG00000215193	PEX26	-1.33705	4.7433e-14
ENSG00000042445	RETSAT	0.349768	7.33618e-05	ENSG00000042445	RETSAT	-0.611923	0.000482504
ENSG00000104728	ARHGEF10	-0.505312	7.33618e-05	ENSG00000104728	ARHGEF10	-0.546095	0.0248706
ENSG00000090863	GLG1	0.255436	7.44403e-05	ENSG00000090863	GLG1	-1.34695	8.75267e-36
ENSG00000137673	MMP7	-1.52391	7.57923e-05	ENSG00000137673	MMP7	0.688008	0.000291599
ENSG00000145287	PLAC8	0.843232	7.6265e-05	ENSG00000145287	PLAC8	1.02203	3.52293e-08
ENSG00000269893	SNHG8	0.429428	7.6265e-05	ENSG00000269893	SNHG8	2.67125	4.38696e-100
ENSG00000116641	DOCK7	-0.397974	7.81211e-05	ENSG00000116641	DOCK7	-0.978609	5.16404e-10
ENSG00000142541	RPL13A	0.258093	7.81339e-05	ENSG00000142541	RPL13A	1.92546	2.40674e-248
ENSG00000220205	VAMP2	0.440828	7.86417e-05	ENSG00000220205	VAMP2	1.26304	6.22777e-08
ENSG00000187951	ARHGAP11B	-0.9511	7.89198e-05	ENSG00000187951	ARHGAP11B	-1.27674	0.00595942
ENSG00000128510	CPA4	-1.54356	7.91425e-05	ENSG00000128510	CPA4	-2.1069	1.99082e-16
ENSG00000169991	IFFO2	-0.676083	7.98716e-05	ENSG00000169991	IFFO2	-1.1932	3.80409e-05
ENSG00000177156	TALDO1	0.348395	8.05221e-05	ENSG00000177156	TALDO1	1.02413	4.4968e-39
ENSG00000188971	RP11-427H3.3	0.470847	8.05221e-05	ENSG00000188971	RP11-427H3.3	-1.3283	1.01711e-06
ENSG00000196924	FLNA	-0.427389	8.07582e-05	ENSG00000196924	FLNA	-0.637732	3.4123e-14
ENSG00000167173	C15orf39	0.417177	8.10914e-05	ENSG00000167173	C15orf39	-1.89043	8.55712e-29
ENSG00000115839	RAB3GAP1	0.374735	8.13505e-05	ENSG00000115839	RAB3GAP1	-0.990983	1.50885e-10
ENSG00000116661	FBXO2	0.399207	8.21948e-05	ENSG00000116661	FBXO2	0.532597	0.0039801
ENSG00000116679	IVNS1ABP	-0.391414	8.23886e-05	ENSG00000116679	IVNS1ABP	-0.73283	3.39643e-08
ENSG00000167468	GPX4	0.41347	8.24679e-05	ENSG00000167468	GPX4	1.66512	3.7908e-92
ENSG00000104824	HNRNPL	-0.288909	8.25808e-05	ENSG00000104824	HNRNPL	-0.535322	3.15754e-07
ENSG00000113161	HMGCR	-0.303564	8.34328e-05	ENSG00000113161	HMGCR	-0.581258	3.6502e-06
ENSG00000148143	ZNF462	-0.394225	8.41602e-05	ENSG00000148143	ZNF462	-1.00401	0.00763909
ENSG00000165891	E2F7	-0.969981	8.4611e-05	ENSG00000165891	E2F7	-1.0735	0.0095153
ENSG00000176720	BOK	-0.604311	8.57096e-05	ENSG00000176720	BOK	-0.680324	0.0148493
ENSG00000105339	DENND3	0.65199	8.59508e-05	ENSG00000105339	DENND3	-1.11908	2.08836e-07
ENSG00000257151	PWAR6	-0.634029	8.60517e-05	ENSG00000257151	PWAR6	-1.70684	4.43914e-08
ENSG00000107485	GATA3	-0.766286	8.62119e-05	ENSG00000107485	GATA3	-0.901764	0.019176
ENSG00000117724	CENPF	-1.39824	8.62119e-05	ENSG00000117724	CENPF	-2.15408	1.42875e-27
ENSG00000170315	UBB	0.278363	8.82294e-05	ENSG00000170315	UBB	1.67127	2.07511e-127
ENSG00000130158	DOCK6	0.367541	8.88752e-05	ENSG00000130158	DOCK6	-0.559486	0.00329308
ENSG00000118816	CCNI	0.391635	8.93147e-05	ENSG00000118816	CCNI	0.566231	2.12369e-11
ENSG00000169919	GUSB	0.395233	8.99127e-05	ENSG00000169919	GUSB	0.363534	0.0368455
ENSG00000166794	PPIB	0.343382	9.09439e-05	ENSG00000166794	PPIB	0.905878	9.68896e-29
ENSG00000170962	PDGFD	-0.989844	9.21702e-05	ENSG00000170962	PDGFD	-1.18739	6.72487e-07
ENSG00000197321	SVIL	-0.36778	9.21752e-05	ENSG00000197321	SVIL	-1.63564	2.71214e-52
ENSG00000105447	GRWD1	-0.347856	9.32908e-05	ENSG00000105447	GRWD1	-0.4076	0.0206216
ENSG00000179335	CLK3	0.34406	9.36277e-05	ENSG00000179335	CLK3	0.403111	0.0236782
ENSG00000107521	HPS1	0.354739	9.41128e-05	ENSG00000107521	HPS1	0.521598	0.000405635
ENSG00000213689	TREX1	0.908507	9.41128e-05	ENSG00000213689	TREX1	-0.832813	0.00510025
ENSG00000198736	MSRB1	0.466406	9.58079e-05	ENSG00000198736	MSRB1	0.641434	0.0016017
ENSG00000163064	EN1	-2.17091	9.78479e-05	ENSG00000163064	EN1	2.55982	0.0141392
ENSG00000035862	TIMP2	0.539601	9.8233e-05	ENSG00000035862	TIMP2	-1.24311	3.07523e-20
ENSG00000176153	GPX2	0.706053	9.87814e-05	ENSG00000176153	GPX2	0.673344	7.03484e-07
ENSG00000100417	PMM1	0.455149	9.90173e-05	ENSG00000100417	PMM1	1.17339	5.29006e-08
ENSG00000049239	H6PD	0.335427	9.92747e-05	ENSG00000049239	H6PD	-2.24063	6.26703e-43
ENSG00000005889	ZFX	-0.513308	9.95005e-05	ENSG00000005889	ZFX	-1.20023	3.45041e-06
ENSG00000103363	TCEB2	0.457416	0.00010135	ENSG00000103363	TCEB2	1.81005	3.38845e-71
ENSG00000090020	SLC9A1	0.435741	0.000103562	ENSG00000090020	SLC9A1	-0.893171	4.10475e-05
ENSG00000136003	ISCU	0.317956	0.000103733	ENSG00000136003	ISCU	0.762208	8.25333e-06
ENSG00000067208	EVI5	-0.427262	0.000105198	ENSG00000067208	EVI5	-0.686352	0.0291259
ENSG00000143776	CDC42BPA	0.357676	0.000105801	ENSG00000143776	CDC42BPA	-1.10785	3.32993e-08
ENSG00000137642	SORL1	0.40921	0.000105839	ENSG00000137642	SORL1	-1.16073	1.48636e-13
ENSG00000101084	C20orf24	0.46644	0.00010634	ENSG00000101084	C20orf24	0.492095	0.0163534
ENSG00000074696	PTPLAD1	-0.441384	0.000106349	ENSG00000074696	PTPLAD1	-0.566271	1.16716e-05
ENSG00000132823	OSER1	0.445109	0.000106531	ENSG00000132823	OSER1	1.67366	4.04066e-18
ENSG00000177663	IL17RA	0.518024	0.000106531	ENSG00000177663	IL17RA	-0.923471	0.000224595
ENSG00000070159	PTPN3	0.480769	0.000106552	ENSG00000070159	PTPN3	-0.875318	1.01699e-05
ENSG00000167306	MYO5B	0.336428	0.000106755	ENSG00000167306	MYO5B	-0.978792	9.03368e-18
ENSG00000130340	SNX9	0.398936	0.000107188	ENSG00000130340	SNX9	-0.357995	0.0259715
ENSG00000062822	POLD1	-0.618615	0.000107562	ENSG00000062822	POLD1	-0.520887	0.0469552
ENSG00000256269	HMBS	-0.422215	0.000109639	ENSG00000256269	HMBS	0.519579	0.00752268
ENSG00000092330	TINF2	0.477707	0.000110319	ENSG00000092330	TINF2	0.573157	0.00221422
ENSG00000188603	CLN3	1.08932	0.000110443	ENSG00000188603	CLN3	2.22225	0.000161203
ENSG00000106565	TMEM176B	0.958707	0.000110955	ENSG00000106565	TMEM176B	0.847772	0.00563759
ENSG00000187741	FANCA	-1.00239	0.000111611	ENSG00000187741	FANCA	-0.713237	0.000422592
ENSG00000150051	MKX	2.14679	0.000112599	ENSG00000150051	MKX	1.7417	0.0329243
ENSG00000171159	C9orf16	0.359899	0.000113828	ENSG00000171159	C9orf16	1.62039	1.2372e-35
ENSG00000023902	PLEKHO1	-0.737637	0.000115244	ENSG00000023902	PLEKHO1	0.828248	0.00979773
ENSG00000160801	PTH1R	-1.31278	0.000117032	ENSG00000160801	PTH1R	3.41911	0.000561746
ENSG00000161921	CXCL16	0.507344	0.000117032	ENSG00000161921	CXCL16	-0.4742	0.00208149
ENSG00000131844	MCCC2	-0.271751	0.00011717	ENSG00000131844	MCCC2	-0.705296	7.59784e-05
ENSG00000131981	LGALS3	0.456209	0.00011717	ENSG00000131981	LGALS3	2.19944	2.99454e-120
ENSG00000142178	SIK1	-0.659107	0.000117653	ENSG00000142178	SIK1	-1.8239	2.49664e-52
ENSG00000172725	CORO1B	0.351851	0.000119204	ENSG00000172725	CORO1B	0.576212	8.24647e-05
ENSG00000213719	CLIC1	0.451412	0.000119204	ENSG00000213719	CLIC1	0.957405	5.29892e-40
ENSG00000126012	KDM5C	0.278258	0.000119725	ENSG00000126012	KDM5C	-0.477385	0.000273431
ENSG00000169926	KLF13	0.374169	0.000120632	ENSG00000169926	KLF13	-1.25821	3.49136e-10
ENSG00000182117	NOP10	0.293195	0.000121013	ENSG00000182117	NOP10	1.59894	9.65995e-41
ENSG00000196628	TCF4	-0.883288	0.000122064	ENSG00000196628	TCF4	1.11857	0.00563615
ENSG00000169856	ONECUT1	-0.688034	0.000122633	ENSG00000169856	ONECUT1	-3.15339	8.15861e-16
ENSG00000215301	DDX3X	-0.32502	0.000124245	ENSG00000215301	DDX3X	-0.738123	1.87283e-14
ENSG00000087253	LPCAT2	-0.826999	0.000124536	ENSG00000087253	LPCAT2	-1.91445	4.99144e-07
ENSG00000186594	MIR22HG	0.473914	0.000125196	ENSG00000186594	MIR22HG	1.02741	7.82551e-09
ENSG00000134258	VTCN1	-0.977683	0.000125262	ENSG00000134258	VTCN1	-0.776619	0.0142128
ENSG00000134954	ETS1	-0.640007	0.000125374	ENSG00000134954	ETS1	-0.393066	0.0222983
ENSG00000116729	WLS	0.4751	0.000125561	ENSG00000116729	WLS	-0.726991	0.00249514
ENSG00000106571	GLI3	-0.929872	0.000128443	ENSG00000106571	GLI3	-1.34145	0.00063192
ENSG00000168675	LDLRAD4	-1.63337	0.000128443	ENSG00000168675	LDLRAD4	3.17471	1.92221e-05
ENSG00000135480	KRT7	-0.848563	0.000131034	ENSG00000135480	KRT7	0.536836	3.81673e-08
ENSG00000127191	TRAF2	-0.395399	0.000132461	ENSG00000127191	TRAF2	-0.589602	0.0106625
ENSG00000100644	HIF1A	-0.435087	0.00013291	ENSG00000100644	HIF1A	-1.37884	2.4975e-66
ENSG00000133112	TPT1	0.389152	0.00013291	ENSG00000133112	TPT1	1.81435	0
ENSG00000120549	KIAA1217	0.349132	0.000133406	ENSG00000120549	KIAA1217	-0.783945	6.568e-13
ENSG00000118263	KLF7	-0.499432	0.000135178	ENSG00000118263	KLF7	-0.531369	0.0453839
ENSG00000176171	BNIP3	0.382036	0.000135994	ENSG00000176171	BNIP3	1.28155	9.35676e-16
ENSG00000117682	DHDDS	0.321218	0.000136435	ENSG00000117682	DHDDS	1.23828	1.71162e-17
ENSG00000081014	AP4E1	-0.500105	0.000138111	ENSG00000081014	AP4E1	-1.19983	1.40398e-05
ENSG00000087087	SRRT	-0.346198	0.000139078	ENSG00000087087	SRRT	0.679459	3.21722e-08
ENSG00000147614	ATP6V0D2	1.20613	0.000140544	ENSG00000147614	ATP6V0D2	3.05831	0.0046982
ENSG00000131473	ACLY	-0.334238	0.000141187	ENSG00000131473	ACLY	-0.705637	6.79925e-11
ENSG00000164741	DLC1	-0.62181	0.000141187	ENSG00000164741	DLC1	-0.945383	2.67881e-06
ENSG00000260336	RP11-395B7.7	0.563825	0.000141187	ENSG00000260336	RP11-395B7.7	-1.88092	1.28485e-14
ENSG00000162734	PEA15	-0.359043	0.000141664	ENSG00000162734	PEA15	1.24105	7.57273e-21
ENSG00000164867	NOS3	1.20298	0.000141753	ENSG00000164867	NOS3	2.26176	2.79871e-17
ENSG00000104356	POP1	-0.479482	0.000142326	ENSG00000104356	POP1	-1.02336	0.00139152
ENSG00000187185	CTD-2600O9.1	-1.24514	0.000143684	ENSG00000187185	CTD-2600O9.1	-1.41897	0.000749178
ENSG00000158636	C11orf30	-0.442057	0.000143816	ENSG00000158636	C11orf30	-1.00956	0.00128056
ENSG00000136950	ARPC5L	0.289513	0.000144492	ENSG00000136950	ARPC5L	0.758076	2.89363e-07
ENSG00000112159	MDN1	-0.360418	0.000145732	ENSG00000112159	MDN1	-1.21505	1.47341e-08
ENSG00000197586	ENTPD6	0.412067	0.000146526	ENSG00000197586	ENTPD6	-0.621611	1.35104e-05
ENSG00000161547	SRSF2	-0.397282	0.000149767	ENSG00000161547	SRSF2	0.354528	0.000457761
ENSG00000105825	TFPI2	-0.989301	0.000150433	ENSG00000105825	TFPI2	1.05837	1.25721e-19
ENSG00000078804	TP53INP2	0.442714	0.00015085	ENSG00000078804	TP53INP2	0.897051	4.61412e-10
ENSG00000159217	IGF2BP1	-0.307708	0.000152237	ENSG00000159217	IGF2BP1	-1.33399	2.06141e-27
ENSG00000124795	DEK	-0.545736	0.000152561	ENSG00000124795	DEK	-0.576473	7.59273e-05
ENSG00000249430	CTD-2231H16.1	-1.701	0.000153668	ENSG00000249430	CTD-2231H16.1	-2.05929	0.0206334
ENSG00000146648	EGFR	0.468466	0.000155675	ENSG00000146648	EGFR	-2.03631	9.96027e-70
ENSG00000132846	ZBED3	0.429152	0.000156612	ENSG00000132846	ZBED3	-0.921309	0.00255922
ENSG00000167642	SPINT2	0.381403	0.000157293	ENSG00000167642	SPINT2	0.632982	1.3303e-15
ENSG00000171766	GATM	-0.43956	0.000158193	ENSG00000171766	GATM	0.559824	0.00656474
ENSG00000060718	COL11A1	-1.37613	0.000158346	ENSG00000060718	COL11A1	-1.01147	0.00614259
ENSG00000180448	HMHA1	0.530309	0.000159563	ENSG00000180448	HMHA1	0.658032	0.0395487
ENSG00000164292	RHOBTB3	-0.504973	0.00015992	ENSG00000164292	RHOBTB3	-1.6078	6.33555e-35
ENSG00000189184	PCDH18	-1.48407	0.000160847	ENSG00000189184	PCDH18	-2.57099	0.0128595
ENSG00000070404	FSTL3	-0.578125	0.000161123	ENSG00000070404	FSTL3	-0.419623	0.0053778
ENSG00000188846	RPL14	0.253594	0.000161227	ENSG00000188846	RPL14	2.07329	2.68641e-236
ENSG00000168310	IRF2	0.579038	0.000162226	ENSG00000168310	IRF2	-1.94269	3.75873e-12
ENSG00000185825	BCAP31	0.313663	0.000162889	ENSG00000185825	BCAP31	0.865173	2.33548e-23
ENSG00000168887	C2orf68	0.368822	0.000163134	ENSG00000168887	C2orf68	0.495024	0.0257875
ENSG00000026652	AGPAT4	-0.439478	0.000163555	ENSG00000026652	AGPAT4	-1.02457	0.00434007
ENSG00000092203	TOX4	0.313981	0.000163951	ENSG00000092203	TOX4	0.408932	0.00404354
ENSG00000100344	PNPLA3	-0.660614	0.000164694	ENSG00000100344	PNPLA3	-1.6905	1.30949e-07
ENSG00000110660	SLC35F2	-0.474367	0.000165232	ENSG00000110660	SLC35F2	-0.531483	0.0486956
ENSG00000131746	TNS4	-1.02953	0.000166616	ENSG00000131746	TNS4	-3.62358	1.95878e-85
ENSG00000129534	MIS18BP1	-0.715203	0.000167817	ENSG00000129534	MIS18BP1	-1.36821	3.87628e-06
ENSG00000169403	PTAFR	-0.945929	0.00016833	ENSG00000169403	PTAFR	-1.34233	5.63861e-06
ENSG00000162337	LRP5	0.372544	0.000168729	ENSG00000162337	LRP5	-1.16382	1.18044e-22
ENSG00000185697	MYBL1	-1.42553	0.000168963	ENSG00000185697	MYBL1	1.65952	0.000442181
ENSG00000109113	RAB34	-0.34343	0.000169322	ENSG00000109113	RAB34	0.585524	1.45245e-05
ENSG00000142937	RPS8	0.281162	0.00017063	ENSG00000142937	RPS8	2.08971	0
ENSG00000141556	TBCD	-0.402471	0.000170749	ENSG00000141556	TBCD	-0.534098	0.00113302
ENSG00000141569	TRIM65	-0.42762	0.000171278	ENSG00000141569	TRIM65	-1.72965	5.99526e-09
ENSG00000106789	CORO2A	0.422156	0.000172921	ENSG00000106789	CORO2A	-1.10419	1.17878e-10
ENSG00000123607	TTC21B	-0.45631	0.000172921	ENSG00000123607	TTC21B	-0.906132	0.00670649
ENSG00000108465	CDK5RAP3	0.373647	0.000175134	ENSG00000108465	CDK5RAP3	0.744984	2.37996e-07
ENSG00000153902	LGI4	0.742313	0.000175444	ENSG00000153902	LGI4	1.54625	0.0129421
ENSG00000151743	AMN1	0.642944	0.000176879	ENSG00000151743	AMN1	2.24066	1.71682e-11
ENSG00000148411	NACC2	-0.300291	0.000177032	ENSG00000148411	NACC2	-2.27211	3.14219e-26
ENSG00000116062	MSH6	-0.598728	0.000181456	ENSG00000116062	MSH6	-0.828047	2.94718e-08
ENSG00000198408	MGEA5	0.263485	0.000181688	ENSG00000198408	MGEA5	-0.509152	1.26532e-05
ENSG00000063854	HAGH	0.376669	0.000182069	ENSG00000063854	HAGH	0.960734	6.99454e-07
ENSG00000198034	RPS4X	0.287547	0.000183384	ENSG00000198034	RPS4X	1.95214	2.74014e-284
ENSG00000141504	SAT2	0.496063	0.00018343	ENSG00000141504	SAT2	1.41282	4.65159e-16
ENSG00000171658	RP11-443P15.2	1.29507	0.000184107	ENSG00000171658	RP11-443P15.2	1.15953	0.0187167
ENSG00000215781	AC011043.1	-0.513361	0.000184838	ENSG00000215781	AC011043.1	-0.757901	0.000663284
ENSG00000139324	TMTC3	-0.542945	0.00018727	ENSG00000139324	TMTC3	-1.95037	3.03013e-22
ENSG00000081051	AFP	0.491199	0.000187512	ENSG00000081051	AFP	-0.338525	1.30501e-06
ENSG00000166483	WEE1	-0.433898	0.000187848	ENSG00000166483	WEE1	-0.956123	9.95314e-06
ENSG00000101350	KIF3B	0.280996	0.000188742	ENSG00000101350	KIF3B	-0.484778	4.00436e-05
ENSG00000144136	SLC20A1	0.3271	0.000188742	ENSG00000144136	SLC20A1	0.424075	0.00250826
ENSG00000160072	ATAD3B	-0.399246	0.000188742	ENSG00000160072	ATAD3B	0.60333	0.000160591
ENSG00000064012	CASP8	0.489693	0.000189086	ENSG00000064012	CASP8	-0.891591	0.00010642
ENSG00000180745	CLRN3	0.607125	0.000191567	ENSG00000180745	CLRN3	2.07559	1.64927e-05
ENSG00000136108	CKAP2	-0.538317	0.000194165	ENSG00000136108	CKAP2	-1.83364	8.08527e-14
ENSG00000155287	SLC25A28	0.851339	0.000194165	ENSG00000155287	SLC25A28	-1.35482	1.12623e-09
ENSG00000271581	XXbac-BPG248L24.12	1.56979	0.00019458	ENSG00000271581	XXbac-BPG248L24.12	-2.10285	8.96372e-24
ENSG00000153404	PLEKHG4B	-1.76314	0.000194995	ENSG00000153404	PLEKHG4B	-2.72565	2.08927e-09
ENSG00000171105	INSR	0.438269	0.000198606	ENSG00000171105	INSR	-0.497915	0.0213468
ENSG00000163539	CLASP2	-0.341049	0.000199464	ENSG00000163539	CLASP2	-0.606348	0.00202474
ENSG00000203950	FAM127B	0.340234	0.00019974	ENSG00000203950	FAM127B	0.581281	0.000614827
ENSG00000184226	PCDH9	-1.1207	0.000199835	ENSG00000184226	PCDH9	2.16125	5.72211e-06
ENSG00000177700	POLR2L	-0.337998	0.000201683	ENSG00000177700	POLR2L	1.31242	4.81097e-44
ENSG00000081177	EXD2	0.37649	0.000201717	ENSG00000081177	EXD2	-1.05711	0.00106293
ENSG00000166670	MMP10	-1.10531	0.000203949	ENSG00000166670	MMP10	2.85991	1.6539e-08
ENSG00000169857	AVEN	0.501589	0.000204123	ENSG00000169857	AVEN	0.702624	0.0173412
ENSG00000196154	S100A4	-1.09649	0.00020535	ENSG00000196154	S100A4	2.1973	4.79727e-08
ENSG00000110925	CSRNP2	0.427814	0.000206574	ENSG00000110925	CSRNP2	-0.592017	0.0101988
ENSG00000162032	SPSB3	0.360726	0.000207286	ENSG00000162032	SPSB3	1.05155	2.41035e-09
ENSG00000185585	OLFML2A	-0.745573	0.000207994	ENSG00000185585	OLFML2A	-1.31436	0.00327483
ENSG00000163273	NPPC	-1.54699	0.000209509	ENSG00000163273	NPPC	3.57622	1.2841e-05
ENSG00000009307	CSDE1	0.236786	0.000210168	ENSG00000009307	CSDE1	-0.241468	0.000471644
ENSG00000005469	CROT	-0.511304	0.000212036	ENSG00000005469	CROT	-0.584418	0.0352838
ENSG00000093010	COMT	-0.369642	0.000212132	ENSG00000093010	COMT	0.599398	1.38143e-05
ENSG00000091656	ZFHX4	-0.805492	0.000213524	ENSG00000091656	ZFHX4	1.65427	0.00709712
ENSG00000128408	RIBC2	-1.57236	0.000214502	ENSG00000128408	RIBC2	1.2356	0.0218995
ENSG00000113712	CSNK1A1	0.249961	0.000217949	ENSG00000113712	CSNK1A1	-0.731857	2.05901e-08
ENSG00000138771	SHROOM3	-0.427119	0.00021859	ENSG00000138771	SHROOM3	-1.88179	1.82078e-47
ENSG00000185436	IFNLR1	0.466354	0.000226212	ENSG00000185436	IFNLR1	-0.915711	0.00130916
ENSG00000230715	RP11-274B21.4	0.641489	0.000228297	ENSG00000230715	RP11-274B21.4	-1.06356	0.0133272
ENSG00000103197	TSC2	0.324224	0.000229588	ENSG00000103197	TSC2	-0.530735	0.000548858
ENSG00000167114	SLC27A4	-0.390473	0.000232838	ENSG00000167114	SLC27A4	-0.634811	0.00803312
ENSG00000063177	RPL18	0.323429	0.000233136	ENSG00000063177	RPL18	2.30264	0
ENSG00000068400	GRIPAP1	0.40028	0.000233334	ENSG00000068400	GRIPAP1	-0.497332	0.00854446
ENSG00000232756	RP5-1185I7.1	0.904457	0.000234456	ENSG00000232756	RP5-1185I7.1	1.4568	0.0470567
ENSG00000116514	RNF19B	0.768584	0.000236056	ENSG00000116514	RNF19B	-1.05826	4.76066e-09
ENSG00000156273	BACH1	0.529942	0.000236309	ENSG00000156273	BACH1	-0.613433	0.0116786
ENSG00000160191	PDE9A	0.692512	0.000236779	ENSG00000160191	PDE9A	0.677515	0.000400355
ENSG00000142396	ERVK3-1	0.464705	0.000237871	ENSG00000142396	ERVK3-1	-1.69771	1.63993e-09
ENSG00000227220	RP11-69I8.3	-1.11817	0.000238228	ENSG00000227220	RP11-69I8.3	-0.771946	3.95171e-05
ENSG00000113732	ATP6V0E1	0.354613	0.000238845	ENSG00000113732	ATP6V0E1	0.812304	9.17681e-12
ENSG00000138758	SEPT11	-0.261564	0.000242824	ENSG00000138758	SEPT11	-1.06102	8.04096e-18
ENSG00000189056	RELN	-1.9477	0.000242992	ENSG00000189056	RELN	2.32493	1.66707e-06
ENSG00000172046	USP19	0.277963	0.000244096	ENSG00000172046	USP19	-0.393177	0.00853335
ENSG00000198858	R3HDM4	0.333972	0.000244096	ENSG00000198858	R3HDM4	0.630318	4.72893e-07
ENSG00000149932	TMEM219	0.401415	0.000244689	ENSG00000149932	TMEM219	0.620302	0.000112179
ENSG00000105976	MET	0.541589	0.000244882	ENSG00000105976	MET	-2.27399	1.18286e-45
ENSG00000164778	EN2	-1.96623	0.000249473	ENSG00000164778	EN2	2.9624	0.000967258
ENSG00000163479	SSR2	0.315833	0.00024954	ENSG00000163479	SSR2	0.897258	1.37928e-21
ENSG00000070214	SLC44A1	0.327758	0.000250718	ENSG00000070214	SLC44A1	-0.911632	0.000247489
ENSG00000185630	PBX1	-0.418073	0.000250818	ENSG00000185630	PBX1	-1.51689	8.67647e-32
ENSG00000106608	URGCP	0.329954	0.000250951	ENSG00000106608	URGCP	-0.965438	7.44261e-05
ENSG00000161813	LARP4	-0.345951	0.000251398	ENSG00000161813	LARP4	-0.457312	0.00471841
ENSG00000108509	CAMTA2	0.424384	0.000252774	ENSG00000108509	CAMTA2	-0.821134	0.000978917
ENSG00000009335	UBE3C	-0.310922	0.000255036	ENSG00000009335	UBE3C	-0.676642	1.26316e-05
ENSG00000058056	USP13	-0.95497	0.000258882	ENSG00000058056	USP13	-1.27553	0.000588452
ENSG00000109917	ZNF259	0.362583	0.000261697	ENSG00000109917	ZNF259	0.697166	2.05286e-05
ENSG00000187555	USP7	-0.231563	0.000262079	ENSG00000187555	USP7	-0.545395	5.59407e-05
ENSG00000106351	AGFG2	-0.484679	0.000263436	ENSG00000106351	AGFG2	-0.755961	0.0033261
ENSG00000112294	ALDH5A1	-0.500601	0.000263606	ENSG00000112294	ALDH5A1	-1.17744	5.47202e-05
ENSG00000107185	RGP1	0.289433	0.000266223	ENSG00000107185	RGP1	-0.853786	3.77409e-06
ENSG00000088992	TESC	-0.940064	0.000272534	ENSG00000088992	TESC	0.808715	3.00662e-08
ENSG00000108107	RPL28	0.344773	0.000272534	ENSG00000108107	RPL28	2.5452	0
ENSG00000117593	DARS2	-0.452778	0.000273831	ENSG00000117593	DARS2	-0.861236	0.000878804
ENSG00000169684	CHRNA5	-1.30268	0.00027393	ENSG00000169684	CHRNA5	-1.31587	0.0488053
ENSG00000183255	PTTG1IP	0.354957	0.000277099	ENSG00000183255	PTTG1IP	0.221418	0.00888961
ENSG00000173692	PSMD1	-0.243844	0.000278214	ENSG00000173692	PSMD1	-0.477345	7.62612e-05
ENSG00000141068	KSR1	0.454251	0.000280635	ENSG00000141068	KSR1	-1.59938	3.39692e-09
ENSG00000235910	APOA1-AS	0.841517	0.000281023	ENSG00000235910	APOA1-AS	4.41657	2.86323e-69
ENSG00000176485	PLA2G16	0.650635	0.00028129	ENSG00000176485	PLA2G16	0.685457	0.00189278
ENSG00000187609	EXD3	0.437767	0.000283483	ENSG00000187609	EXD3	0.878155	0.00286831
ENSG00000121073	SLC35B1	0.370064	0.000286137	ENSG00000121073	SLC35B1	0.550656	0.00102807
ENSG00000236104	ZBTB22	0.407899	0.000289224	ENSG00000236104	ZBTB22	-1.23085	1.00406e-05
ENSG00000167670	CHAF1A	-0.710895	0.000293289	ENSG00000167670	CHAF1A	-0.794333	0.000355715
ENSG00000185340	GAS2L1	-0.579306	0.000295127	ENSG00000185340	GAS2L1	-1.19813	0.000515175
ENSG00000244503	RP11-278L15.6	-1.30364	0.000295337	ENSG00000244503	RP11-278L15.6	-2.46499	6.06154e-06
ENSG00000203875	SNHG5	0.385853	0.000298426	ENSG00000203875	SNHG5	1.92254	2.48735e-62
ENSG00000099804	CDC34	0.319573	0.00029867	ENSG00000099804	CDC34	1.01933	3.72608e-16
ENSG00000106025	TSPAN12	-0.513946	0.000299896	ENSG00000106025	TSPAN12	0.566326	0.0467587
ENSG00000150093	ITGB1	-0.223287	0.000300735	ENSG00000150093	ITGB1	-1.6675	1.74533e-78
ENSG00000172889	EGFL7	0.50711	0.000302458	ENSG00000172889	EGFL7	1.34115	1.415e-10
ENSG00000121579	NAA50	-0.424229	0.00030344	ENSG00000121579	NAA50	-0.488181	3.56127e-05
ENSG00000137198	GMPR	0.874717	0.000305511	ENSG00000137198	GMPR	-1.58974	0.00338126
ENSG00000164715	LMTK2	0.35939	0.000307548	ENSG00000164715	LMTK2	-0.672327	0.00116763
ENSG00000137216	TMEM63B	0.352871	0.000308678	ENSG00000137216	TMEM63B	-1.22343	3.969e-15
ENSG00000181350	FAM211A	0.733609	0.0003094	ENSG00000181350	FAM211A	2.20633	2.48721e-180
ENSG00000012983	MAP4K5	-0.379376	0.00030975	ENSG00000012983	MAP4K5	-0.610127	0.000548858
ENSG00000185008	ROBO2	-1.03045	0.000310205	ENSG00000185008	ROBO2	-1.37427	0.00400959
ENSG00000157680	DGKI	-1.01583	0.000311265	ENSG00000157680	DGKI	2.67734	7.46899e-05
ENSG00000179750	APOBEC3B	0.480574	0.000313015	ENSG00000179750	APOBEC3B	0.586411	0.0191359
ENSG00000173898	SPTBN2	-0.556509	0.000313867	ENSG00000173898	SPTBN2	-2.0814	6.48284e-23
ENSG00000186376	ZNF75D	0.433799	0.000320501	ENSG00000186376	ZNF75D	-1.14967	0.00274885
ENSG00000170581	STAT2	0.789408	0.000321393	ENSG00000170581	STAT2	-3.47135	7.0774e-111
ENSG00000102743	SLC25A15	-0.530401	0.000322765	ENSG00000102743	SLC25A15	-1.74019	4.20793e-06
ENSG00000188158	NHS	-0.573228	0.000322765	ENSG00000188158	NHS	-1.44056	0.0234717
ENSG00000173114	LRRN3	-1.11885	0.000323282	ENSG00000173114	LRRN3	-1.98724	0.000441172
ENSG00000137440	FGFBP1	0.822001	0.000326352	ENSG00000137440	FGFBP1	-1.35879	1.50804e-08
ENSG00000146122	DAAM2	-1.04081	0.000327163	ENSG00000146122	DAAM2	-1.70342	0.00148251
ENSG00000030419	IKZF2	-0.602149	0.000329347	ENSG00000030419	IKZF2	-2.20835	1.67513e-11
ENSG00000132002	DNAJB1	0.373815	0.000330164	ENSG00000132002	DNAJB1	1.83237	2.0278e-97
ENSG00000102699	PARP4	0.418367	0.000333331	ENSG00000102699	PARP4	-1.99233	1.85783e-59
ENSG00000261553	RP11-29G8.3	1.06466	0.000333331	ENSG00000261553	RP11-29G8.3	-1.9674	0.0358006
ENSG00000235513	RP4-756G23.5	1.39199	0.000334971	ENSG00000235513	RP4-756G23.5	-1.31758	0.00628704
ENSG00000107742	SPOCK2	0.446637	0.000336388	ENSG00000107742	SPOCK2	-1.03898	1.79784e-16
ENSG00000167693	NXN	-0.466698	0.000337938	ENSG00000167693	NXN	-1.23289	4.25966e-19
ENSG00000099810	MTAP	-0.361659	0.000339139	ENSG00000099810	MTAP	-0.443778	0.0235729
ENSG00000153485	TMEM251	0.732101	0.000341518	ENSG00000153485	TMEM251	1.69249	1.29012e-05
ENSG00000147408	CSGALNACT1	-0.5733	0.00034224	ENSG00000147408	CSGALNACT1	-1.86982	5.25323e-12
ENSG00000006016	CRLF1	-0.843612	0.000345039	ENSG00000006016	CRLF1	1.0104	4.4323e-05
ENSG00000123977	DAW1	-1.47129	0.000346472	ENSG00000123977	DAW1	2.57821	0.00131248
ENSG00000105968	H2AFV	-0.456639	0.000348691	ENSG00000105968	H2AFV	0.307563	0.0284983
ENSG00000064692	SNCAIP	-0.980136	0.000351455	ENSG00000064692	SNCAIP	-1.27964	0.00231938
ENSG00000105223	PLD3	0.395918	0.000351455	ENSG00000105223	PLD3	0.612699	4.89154e-17
ENSG00000165782	TMEM55B	0.332613	0.000353774	ENSG00000165782	TMEM55B	1.26628	2.54109e-16
ENSG00000087916	SLC6A14	-0.755573	0.000354072	ENSG00000087916	SLC6A14	-2.35803	1.84835e-64
ENSG00000130204	TOMM40	-0.337987	0.000356629	ENSG00000130204	TOMM40	0.970043	5.57049e-16
ENSG00000182149	IST1	0.27215	0.000360209	ENSG00000182149	IST1	-0.331222	0.020139
ENSG00000116017	ARID3A	0.344339	0.000361002	ENSG00000116017	ARID3A	-1.08673	1.33167e-29
ENSG00000159082	SYNJ1	-0.637004	0.000361002	ENSG00000159082	SYNJ1	0.965018	2.90417e-05
ENSG00000204389	HSPA1A	0.620306	0.000366261	ENSG00000204389	HSPA1A	3.58694	1.67345e-132
ENSG00000162889	MAPKAPK2	0.358293	0.000366415	ENSG00000162889	MAPKAPK2	-0.624439	1.29591e-05
ENSG00000006744	ELAC2	-0.292969	0.000367962	ENSG00000006744	ELAC2	-0.46983	0.00257498
ENSG00000118418	HMGN3	-0.378924	0.000369871	ENSG00000118418	HMGN3	0.89332	1.73447e-12
ENSG00000166272	WBP1L	0.303183	0.000369871	ENSG00000166272	WBP1L	-0.820393	2.58841e-05
ENSG00000140254	DUOXA1	0.746911	0.000369966	ENSG00000140254	DUOXA1	-1.0823	0.00103135
ENSG00000120451	SNX19	0.260445	0.000371804	ENSG00000120451	SNX19	-1.32337	6.84538e-11
ENSG00000197122	SRC	0.314951	0.00037188	ENSG00000197122	SRC	-1.34714	1.54126e-24
ENSG00000005471	ABCB4	1.62416	0.000376837	ENSG00000005471	ABCB4	4.25049	0.000291994
ENSG00000141753	IGFBP4	-1.03202	0.000382903	ENSG00000141753	IGFBP4	-1.21071	1.31958e-26
ENSG00000100842	EFS	-0.858376	0.000388035	ENSG00000100842	EFS	-1.20584	0.00951744
ENSG00000125740	FOSB	-1.19873	0.000388035	ENSG00000125740	FOSB	3.09845	1.49523e-24
ENSG00000107816	LZTS2	0.321958	0.000391954	ENSG00000107816	LZTS2	-1.09772	1.42768e-13
ENSG00000143222	UFC1	0.291425	0.000392645	ENSG00000143222	UFC1	1.80654	2.46868e-52
ENSG00000100299	ARSA	0.387585	0.000395661	ENSG00000100299	ARSA	-1.01053	2.13373e-06
ENSG00000109787	KLF3	0.392538	0.000397114	ENSG00000109787	KLF3	-1.24047	2.36314e-23
ENSG00000130985	UBA1	-0.234352	0.00039867	ENSG00000130985	UBA1	-0.287015	9.71867e-05
ENSG00000105559	PLEKHA4	0.899572	0.000399119	ENSG00000105559	PLEKHA4	-3.10209	2.36268e-20
ENSG00000228208	C1orf143	-1.76662	0.000399119	ENSG00000228208	C1orf143	4.32843	6.09487e-05
ENSG00000079462	PAFAH1B3	-0.375463	0.00040015	ENSG00000079462	PAFAH1B3	1.0583	8.04709e-09
ENSG00000186260	MKL2	-0.338024	0.000404428	ENSG00000186260	MKL2	-2.13125	4.81378e-19
ENSG00000205336	GPR56	0.362813	0.000405021	ENSG00000205336	GPR56	-1.69821	4.15472e-38
ENSG00000171564	FGB	0.472562	0.000407804	ENSG00000171564	FGB	-0.606038	8.44535e-14
ENSG00000143742	SRP9	-0.668192	0.000420845	ENSG00000143742	SRP9	0.869392	4.06385e-18
ENSG00000204444	APOM	0.78104	0.000421549	ENSG00000204444	APOM	0.620281	0.0479184
ENSG00000120802	TMPO	-0.625186	0.000426271	ENSG00000120802	TMPO	-1.41049	1.8676e-37
ENSG00000003096	KLHL13	-0.778421	0.000433744	ENSG00000003096	KLHL13	-1.60179	0.0278796
ENSG00000136026	CKAP4	0.263571	0.000438007	ENSG00000136026	CKAP4	-1.5704	9.65247e-57
ENSG00000136040	PLXNC1	-0.709996	0.000438985	ENSG00000136040	PLXNC1	-1.34563	0.000151577
ENSG00000010818	HIVEP2	-0.696905	0.000438997	ENSG00000010818	HIVEP2	-2.92624	1.02928e-62
ENSG00000170370	EMX2	-1.9371	0.0004461	ENSG00000170370	EMX2	5.6174	4.19431e-06
ENSG00000000460	C1orf112	-0.620852	0.0004468	ENSG00000000460	C1orf112	-0.78016	0.00771896
ENSG00000086065	CHMP5	0.526043	0.0004468	ENSG00000086065	CHMP5	0.519651	0.000528305
ENSG00000047932	GOPC	-0.350848	0.000448798	ENSG00000047932	GOPC	-1.43234	3.73682e-13
ENSG00000130762	ARHGEF16	0.334482	0.000455673	ENSG00000130762	ARHGEF16	-0.840052	9.93813e-08
ENSG00000120868	APAF1	-0.346004	0.000457039	ENSG00000120868	APAF1	-1.41181	3.76208e-11
ENSG00000155755	TMEM237	-0.689093	0.000457563	ENSG00000155755	TMEM237	-0.645095	0.0278697
ENSG00000147573	TRIM55	-1.61554	0.000459808	ENSG00000147573	TRIM55	1.66274	0.0129162
ENSG00000105173	CCNE1	-0.583232	0.000462192	ENSG00000105173	CCNE1	0.708798	0.0249482
ENSG00000164402	SEPT8	-0.420197	0.00046267	ENSG00000164402	SEPT8	-1.03886	6.5486e-06
ENSG00000171345	KRT19	-0.393251	0.00046633	ENSG00000171345	KRT19	0.514123	6.30905e-16
ENSG00000184254	ALDH1A3	-1.17858	0.00046633	ENSG00000184254	ALDH1A3	-1.32784	2.89879e-15
ENSG00000138326	RPS24	0.296903	0.000468044	ENSG00000138326	RPS24	1.92458	8.11184e-187
ENSG00000198535	C2CD4A	-0.563874	0.000468044	ENSG00000198535	C2CD4A	-1.77738	3.06284e-10
ENSG00000152229	PSTPIP2	-0.347378	0.000469476	ENSG00000152229	PSTPIP2	-1.54272	1.83025e-09
ENSG00000147364	FBXO25	0.532196	0.000470197	ENSG00000147364	FBXO25	0.596972	0.0202022
ENSG00000159479	MED8	0.34193	0.000470245	ENSG00000159479	MED8	1.51562	2.12532e-19
ENSG00000108849	PPY	-1.87688	0.0004717	ENSG00000108849	PPY	4.48711	3.29001e-10
ENSG00000146409	SLC18B1	0.349827	0.000471716	ENSG00000146409	SLC18B1	-1.14732	1.84628e-08
ENSG00000100650	SRSF5	0.279624	0.000478641	ENSG00000100650	SRSF5	0.327039	0.00036795
ENSG00000123191	ATP7B	0.402388	0.000481466	ENSG00000123191	ATP7B	-2.00528	4.29712e-19
ENSG00000139645	ANKRD52	-0.268908	0.000484054	ENSG00000139645	ANKRD52	-2.1229	5.5578e-38
ENSG00000100284	TOM1	0.390783	0.000484442	ENSG00000100284	TOM1	0.872815	7.73786e-09
ENSG00000168404	MLKL	0.974689	0.000484442	ENSG00000168404	MLKL	-2.37202	3.74116e-09
ENSG00000179532	DNHD1	0.502039	0.000486996	ENSG00000179532	DNHD1	1.39338	1.1274e-05
ENSG00000243955	GSTA1	0.771508	0.000490856	ENSG00000243955	GSTA1	3.42823	9.21374e-81
ENSG00000167526	RPL13	0.291483	0.000491875	ENSG00000167526	RPL13	2.1475	7.72734e-296
ENSG00000229644	NAMPTL	0.775681	0.000493408	ENSG00000229644	NAMPTL	-1.65456	0.0028436
ENSG00000204498	NFKBIL1	0.492141	0.000493573	ENSG00000204498	NFKBIL1	0.615212	0.0258597
ENSG00000067533	RRP15	-0.484643	0.000496459	ENSG00000067533	RRP15	0.584907	0.003883
ENSG00000123358	NR4A1	-1.10222	0.000497392	ENSG00000123358	NR4A1	1.02853	1.27098e-05
ENSG00000138621	PPCDC	0.533084	0.000499499	ENSG00000138621	PPCDC	0.672309	0.0336375
ENSG00000099814	CEP170B	0.303644	0.000500654	ENSG00000099814	CEP170B	-1.17578	2.77495e-22
ENSG00000153086	ACMSD	0.602221	0.000500654	ENSG00000153086	ACMSD	1.64657	0.000238766
ENSG00000167634	NLRP7	-1.93788	0.000501902	ENSG00000167634	NLRP7	4.32168	0.000435072
ENSG00000136603	SKIL	-0.503367	0.000505392	ENSG00000136603	SKIL	-1.59424	2.3807e-26
ENSG00000106397	PLOD3	0.355266	0.000507273	ENSG00000106397	PLOD3	-0.360575	0.00781672
ENSG00000124762	CDKN1A	0.393564	0.000512094	ENSG00000124762	CDKN1A	0.354097	3.06088e-06
ENSG00000108298	RPL19	0.263787	0.000512523	ENSG00000108298	RPL19	1.8165	1.33424e-229
ENSG00000171004	HS6ST2	-0.598132	0.000513062	ENSG00000171004	HS6ST2	-1.62193	4.55379e-17
ENSG00000182287	AP1S2	-1.03633	0.000522075	ENSG00000182287	AP1S2	1.00339	0.00570401
ENSG00000110514	MADD	0.261899	0.00052374	ENSG00000110514	MADD	-1.15687	4.64362e-10
ENSG00000161638	ITGA5	-0.360632	0.000524562	ENSG00000161638	ITGA5	-1.69133	7.28145e-24
ENSG00000105698	USF2	0.302109	0.000532511	ENSG00000105698	USF2	0.429095	0.00380136
ENSG00000171557	FGG	0.573213	0.000532836	ENSG00000171557	FGG	1.2906	8.57271e-07
ENSG00000144401	METTL21A	-0.381328	0.000533814	ENSG00000144401	METTL21A	1.45521	3.68091e-13
ENSG00000121578	B4GALT4	0.318704	0.000534154	ENSG00000121578	B4GALT4	-0.421064	0.0140274
ENSG00000180628	PCGF5	0.512922	0.000534586	ENSG00000180628	PCGF5	-0.916158	6.57889e-06
ENSG00000124067	SLC12A4	-0.352461	0.000537893	ENSG00000124067	SLC12A4	-1.231	3.08426e-15
ENSG00000148290	SURF1	0.372686	0.000537893	ENSG00000148290	SURF1	1.16516	3.92974e-09
ENSG00000111412	C12orf49	0.417159	0.000538135	ENSG00000111412	C12orf49	0.516087	0.000423545
ENSG00000158715	SLC45A3	-0.598749	0.000538135	ENSG00000158715	SLC45A3	-1.18825	0.0297038
ENSG00000013588	GPRC5A	0.476994	0.000539145	ENSG00000013588	GPRC5A	-1.27358	1.53543e-24
ENSG00000117614	SYF2	0.36508	0.000539255	ENSG00000117614	SYF2	1.70402	5.23776e-24
ENSG00000101868	POLA1	-0.670848	0.00054254	ENSG00000101868	POLA1	-0.779737	0.010024
ENSG00000204959	ARHGEF34P	0.492397	0.000542597	ENSG00000204959	ARHGEF34P	-1.69502	0.00608844
ENSG00000135387	CAPRIN1	-0.246119	0.000543946	ENSG00000135387	CAPRIN1	-1.02626	4.19297e-32
ENSG00000170214	ADRA1B	-1.3323	0.000552322	ENSG00000170214	ADRA1B	-2.37648	0.0179144
ENSG00000138018	EPT1	-0.338989	0.000559588	ENSG00000138018	EPT1	-1.86134	8.10742e-32
ENSG00000198853	RUSC2	-0.444937	0.000564483	ENSG00000198853	RUSC2	-1.56227	6.83281e-17
ENSG00000182327	GLTPD2	0.555492	0.000569902	ENSG00000182327	GLTPD2	2.13982	8.88112e-28
ENSG00000143179	UCK2	-0.42402	0.000573937	ENSG00000143179	UCK2	-0.519485	0.0146884
ENSG00000178537	SLC25A20	-0.388083	0.000581265	ENSG00000178537	SLC25A20	1.08226	0.00020933
ENSG00000125503	PPP1R12C	0.297154	0.000581949	ENSG00000125503	PPP1R12C	0.364908	0.0272016
ENSG00000145354	CISD2	0.378325	0.000592536	ENSG00000145354	CISD2	1.07007	2.65799e-11
ENSG00000162496	DHRS3	0.533663	0.000604049	ENSG00000162496	DHRS3	-0.640354	1.95207e-06
ENSG00000173848	NET1	0.32488	0.000604049	ENSG00000173848	NET1	0.516263	8.23231e-06
ENSG00000132670	PTPRA	0.293197	0.000606398	ENSG00000132670	PTPRA	-0.880571	6.64971e-07
ENSG00000104957	CCDC130	0.370206	0.000609785	ENSG00000104957	CCDC130	0.796982	0.000271997
ENSG00000117528	ABCD3	-0.393418	0.000610273	ENSG00000117528	ABCD3	-0.735455	1.56161e-06
ENSG00000175826	CTDNEP1	0.297208	0.000613025	ENSG00000175826	CTDNEP1	0.765049	7.64468e-08
ENSG00000159346	ADIPOR1	0.293572	0.000613822	ENSG00000159346	ADIPOR1	1.15959	1.16759e-24
ENSG00000180592	SKIDA1	-0.914325	0.000619191	ENSG00000180592	SKIDA1	1.42467	0.00682924
ENSG00000012048	BRCA1	-0.776936	0.00062375	ENSG00000012048	BRCA1	-1.01553	0.000867147
ENSG00000104904	OAZ1	0.291044	0.00062375	ENSG00000104904	OAZ1	1.67885	9.981e-170
ENSG00000089060	SLC8B1	0.404881	0.000624813	ENSG00000089060	SLC8B1	-0.834732	0.000164191
ENSG00000153575	TUBGCP5	-0.399967	0.000625172	ENSG00000153575	TUBGCP5	-0.705152	0.0220403
ENSG00000121057	AKAP1	0.347434	0.000628646	ENSG00000121057	AKAP1	-0.880547	0.00236669
ENSG00000136527	TRA2B	-0.315734	0.000635322	ENSG00000136527	TRA2B	0.636119	4.37553e-10
ENSG00000135083	CCNJL	0.305981	0.000636024	ENSG00000135083	CCNJL	-0.84112	0.000492789
ENSG00000132329	RAMP1	0.576425	0.000643945	ENSG00000132329	RAMP1	1.43069	0.00187983
ENSG00000179913	B3GNT3	0.562789	0.000647403	ENSG00000179913	B3GNT3	-0.92523	5.10608e-08
ENSG00000128989	ARPP19	-0.36389	0.000650022	ENSG00000128989	ARPP19	-0.757495	1.46768e-13
ENSG00000229117	RPL41	0.313837	0.000650226	ENSG00000229117	RPL41	1.80848	1.49601e-155
ENSG00000152268	SPON1	-1.16387	0.000651229	ENSG00000152268	SPON1	1.18285	0.0399761
ENSG00000089157	RPLP0	0.236999	0.00065326	ENSG00000089157	RPLP0	1.86069	1.37181e-215
ENSG00000256618	MTRNR2L1	0.983785	0.000660006	ENSG00000256618	MTRNR2L1	6.39681	2.42276e-93
ENSG00000103460	TOX3	0.373953	0.000662239	ENSG00000103460	TOX3	-1.511	6.09291e-11
ENSG00000114923	SLC4A3	-0.729995	0.000666134	ENSG00000114923	SLC4A3	-0.716829	0.0311785
ENSG00000160551	TAOK1	-0.322121	0.000667113	ENSG00000160551	TAOK1	-1.63513	1.65767e-18
ENSG00000145860	RNF145	-0.409076	0.000667663	ENSG00000145860	RNF145	-1.09438	2.24149e-16
ENSG00000113504	SLC12A7	0.369504	0.000668376	ENSG00000113504	SLC12A7	-1.58043	1.729e-33
ENSG00000237330	RNF223	0.815013	0.000668376	ENSG00000237330	RNF223	1.84093	2.42254e-05
ENSG00000213853	EMP2	-0.734422	0.000673129	ENSG00000213853	EMP2	0.578435	0.00854913
ENSG00000122482	ZNF644	-0.33259	0.000674221	ENSG00000122482	ZNF644	-1.1929	8.20545e-11
ENSG00000132953	XPO4	-0.39922	0.000675768	ENSG00000132953	XPO4	-1.63341	1.37304e-10
ENSG00000111319	SCNN1A	0.4959	0.000676615	ENSG00000111319	SCNN1A	-0.788554	2.14029e-09
ENSG00000143971	ETAA1	-0.453647	0.000676615	ENSG00000143971	ETAA1	-1.71663	8.22309e-09
ENSG00000171444	MCC	-0.548494	0.00068031	ENSG00000171444	MCC	-0.912316	0.00563135
ENSG00000123349	PFDN5	0.241701	0.000685104	ENSG00000123349	PFDN5	1.77366	3.46569e-78
ENSG00000155506	LARP1	0.266926	0.00068546	ENSG00000155506	LARP1	-1.53524	5.81925e-65
ENSG00000167767	KRT80	-0.720008	0.000688324	ENSG00000167767	KRT80	-1.46601	1.83107e-24
ENSG00000101076	HNF4A	0.402981	0.000689965	ENSG00000101076	HNF4A	-1.22202	9.1799e-15
ENSG00000177889	UBE2N	-0.332975	0.000689965	ENSG00000177889	UBE2N	0.577693	1.17477e-06
ENSG00000267680	ZNF224	0.361695	0.000692644	ENSG00000267680	ZNF224	-1.71397	5.97284e-08
ENSG00000102189	EEA1	-0.41498	0.000693003	ENSG00000102189	EEA1	-1.77164	9.76297e-13
ENSG00000105143	SLC1A6	-1.80214	0.000699027	ENSG00000105143	SLC1A6	5.55287	7.20358e-06
ENSG00000020922	MRE11A	-0.491356	0.00069984	ENSG00000020922	MRE11A	-0.81051	0.0149868
ENSG00000147912	FBXO10	0.557978	0.000703145	ENSG00000147912	FBXO10	1.05231	0.00549119
ENSG00000139880	CDH24	-0.492412	0.000704407	ENSG00000139880	CDH24	-1.07381	0.00234784
ENSG00000164687	FABP5	-0.565015	0.000706694	ENSG00000164687	FABP5	1.06605	1.496e-11
ENSG00000006715	VPS41	0.266522	0.000710563	ENSG00000006715	VPS41	-0.525596	0.00520676
ENSG00000137842	TMEM62	0.596474	0.000721684	ENSG00000137842	TMEM62	-1.50987	7.99467e-12
ENSG00000149357	LAMTOR1	0.245238	0.000722094	ENSG00000149357	LAMTOR1	1.46563	2.66088e-45
ENSG00000136813	KIAA0368	0.245153	0.000723888	ENSG00000136813	KIAA0368	-0.976031	4.77176e-18
ENSG00000091490	SEL1L3	0.460931	0.000732832	ENSG00000091490	SEL1L3	-1.33822	1.88712e-35
ENSG00000142733	MAP3K6	-0.492156	0.000738359	ENSG00000142733	MAP3K6	-1.12103	0.000377774
ENSG00000169499	PLEKHA2	-0.50975	0.000738567	ENSG00000169499	PLEKHA2	-1.94116	1.0945e-12
ENSG00000119185	ITGB1BP1	-0.383329	0.000742226	ENSG00000119185	ITGB1BP1	0.81105	1.46561e-09
ENSG00000084207	GSTP1	0.470643	0.000744514	ENSG00000084207	GSTP1	1.09034	1.8028e-99
ENSG00000139746	RBM26	-0.31563	0.000748282	ENSG00000139746	RBM26	-0.524987	0.000849683
ENSG00000145919	BOD1	0.308811	0.000748282	ENSG00000145919	BOD1	0.500343	0.00440616
ENSG00000062038	CDH3	-0.498202	0.000748682	ENSG00000062038	CDH3	-2.28524	5.45385e-46
ENSG00000172346	CSDC2	-1.19298	0.000748682	ENSG00000172346	CSDC2	1.38339	7.52929e-05
ENSG00000162105	SHANK2	-0.505831	0.000748826	ENSG00000162105	SHANK2	-1.51441	1.06338e-15
ENSG00000085788	DDHD2	-0.308071	0.000750005	ENSG00000085788	DDHD2	-0.662119	0.00273448
ENSG00000104881	PPP1R13L	-0.412703	0.000757513	ENSG00000104881	PPP1R13L	-0.661332	4.67654e-06
ENSG00000224420	ADM5	-1.24503	0.000757513	ENSG00000224420	ADM5	1.731	0.00232954
ENSG00000132677	RHBG	-1.29765	0.000763253	ENSG00000132677	RHBG	1.66176	0.0363235
ENSG00000080839	RBL1	-0.760978	0.000770055	ENSG00000080839	RBL1	-1.13702	0.0034469
ENSG00000142632	ARHGEF19	-0.802168	0.000776514	ENSG00000142632	ARHGEF19	-0.560747	0.041327
ENSG00000137834	SMAD6	-0.434074	0.000777792	ENSG00000137834	SMAD6	-0.735707	0.00846053
ENSG00000267041	ZNF850	-0.911155	0.000782671	ENSG00000267041	ZNF850	1.00492	0.0272016
ENSG00000137693	YAP1	-0.298668	0.000784813	ENSG00000137693	YAP1	-1.6019	9.88561e-38
ENSG00000166619	BLCAP	0.278641	0.000786718	ENSG00000166619	BLCAP	-0.597113	0.002441
ENSG00000171443	ZNF524	0.579883	0.000790462	ENSG00000171443	ZNF524	0.745362	0.0223417
ENSG00000214530	STARD10	0.393494	0.000790656	ENSG00000214530	STARD10	1.26115	7.13792e-42
ENSG00000163486	SRGAP2	-0.509362	0.000798188	ENSG00000163486	SRGAP2	-1.54681	1.20816e-06
ENSG00000112659	CUL9	0.364478	0.000799305	ENSG00000112659	CUL9	-0.864297	0.000163357
ENSG00000162545	CAMK2N1	0.477746	0.000800303	ENSG00000162545	CAMK2N1	0.663079	0.000126291
ENSG00000142920	ADC	0.823387	0.00080334	ENSG00000142920	ADC	1.18437	0.0126919
ENSG00000231721	LINC-PINT	1.12717	0.00080389	ENSG00000231721	LINC-PINT	2.01371	0.000208756
ENSG00000074657	ZNF532	-0.333814	0.000806049	ENSG00000074657	ZNF532	-1.02869	0.000112266
ENSG00000174839	DENND6A	-0.390592	0.000806181	ENSG00000174839	DENND6A	-0.646324	0.00602311
ENSG00000166268	MYRFL	-1.11276	0.000807354	ENSG00000166268	MYRFL	1.31709	0.0194665
ENSG00000163694	RBM47	0.369012	0.000809498	ENSG00000163694	RBM47	-1.14751	6.60277e-21
ENSG00000113209	PCDHB5	-0.454963	0.000817534	ENSG00000113209	PCDHB5	-1.8578	0.00173651
ENSG00000125872	LRRN4	-1.10743	0.000829065	ENSG00000125872	LRRN4	-1.32664	0.0481742
ENSG00000155561	NUP205	-0.365874	0.0008319	ENSG00000155561	NUP205	-1.67133	8.12063e-31
ENSG00000189431	RASSF10	-0.834666	0.000833893	ENSG00000189431	RASSF10	-1.96475	2.12102e-05
ENSG00000179431	FJX1	-0.614866	0.000834088	ENSG00000179431	FJX1	-1.41156	5.45121e-05
ENSG00000120370	GORAB	-0.437332	0.000842853	ENSG00000120370	GORAB	-1.0473	0.00479896
ENSG00000063978	RNF4	0.24016	0.000847059	ENSG00000063978	RNF4	-0.657052	6.01947e-05
ENSG00000100100	PIK3IP1	-0.493018	0.000857189	ENSG00000100100	PIK3IP1	-0.94239	0.00534538
ENSG00000205060	SLC35B4	-0.40584	0.000857189	ENSG00000205060	SLC35B4	-1.65547	1.17355e-08
ENSG00000051620	HEBP2	0.338902	0.000860422	ENSG00000051620	HEBP2	1.1788	2.80986e-20
ENSG00000126457	PRMT1	-0.364251	0.000861239	ENSG00000126457	PRMT1	1.11873	1.49692e-38
ENSG00000068878	PSME4	-0.26843	0.000861657	ENSG00000068878	PSME4	-0.285638	0.0250971
ENSG00000117472	TSPAN1	0.584042	0.000864355	ENSG00000117472	TSPAN1	1.33196	8.96364e-19
ENSG00000198887	SMC5	-0.294559	0.000869533	ENSG00000198887	SMC5	-0.674967	0.000328848
ENSG00000099338	CATSPERG	0.737718	0.000883783	ENSG00000099338	CATSPERG	2.76842	7.16411e-07
ENSG00000257167	TMPO-AS1	-0.95429	0.000897137	ENSG00000257167	TMPO-AS1	-2.64119	1.58713e-22
ENSG00000087245	MMP2	-0.679441	0.000913678	ENSG00000087245	MMP2	-0.735583	0.0394485
ENSG00000172345	STARD5	0.831825	0.000914963	ENSG00000172345	STARD5	-2.10612	5.0617e-09
ENSG00000147533	GOLGA7	0.291491	0.000915261	ENSG00000147533	GOLGA7	0.694365	0.000183471
ENSG00000128739	SNRPN	-0.618076	0.000917938	ENSG00000128739	SNRPN	-1.27824	0.0241751
ENSG00000118276	B4GALT6	-0.499899	0.000933634	ENSG00000118276	B4GALT6	-1.12148	0.000748155
ENSG00000125798	FOXA2	0.397942	0.000933824	ENSG00000125798	FOXA2	-0.915975	0.00021522
ENSG00000188807	TMEM201	-0.536878	0.000935751	ENSG00000188807	TMEM201	-1.08569	3.66486e-05
ENSG00000155366	RHOC	0.399645	0.000936374	ENSG00000155366	RHOC	1.75481	1.4522e-85
ENSG00000167671	UBXN6	0.358018	0.000939414	ENSG00000167671	UBXN6	0.630368	1.20698e-08
ENSG00000128394	APOBEC3F	0.818415	0.00094475	ENSG00000128394	APOBEC3F	-0.936122	0.0182681
ENSG00000101220	C20orf27	-0.493909	0.000946659	ENSG00000101220	C20orf27	1.13411	2.90741e-07
ENSG00000167508	MVD	-0.286555	0.000950931	ENSG00000167508	MVD	0.333233	0.000772679
ENSG00000162688	AGL	-0.385008	0.000951749	ENSG00000162688	AGL	-1.35983	1.26942e-09
ENSG00000080345	RIF1	-0.356681	0.000959071	ENSG00000080345	RIF1	-2.08079	1.17061e-25
ENSG00000154429	CCSAP	-0.536469	0.000959071	ENSG00000154429	CCSAP	-0.988049	0.0222356
ENSG00000134014	ELP3	0.318976	0.000961868	ENSG00000134014	ELP3	-0.5005	0.0272632
ENSG00000116574	RHOU	0.436356	0.000964105	ENSG00000116574	RHOU	-0.808291	0.000317137
ENSG00000185122	HSF1	0.30655	0.000969302	ENSG00000185122	HSF1	0.506968	0.000292162
ENSG00000126822	PLEKHG3	0.313513	0.000972846	ENSG00000126822	PLEKHG3	-2.12392	2.00054e-48
ENSG00000127955	GNAI1	0.42227	0.000981124	ENSG00000127955	GNAI1	-0.635419	0.00900373
ENSG00000188488	SERPINA5	-0.500901	0.000981124	ENSG00000188488	SERPINA5	-0.743361	6.22509e-16
ENSG00000108523	RNF167	0.272504	0.000987816	ENSG00000108523	RNF167	0.887584	3.08171e-15
ENSG00000112531	QKI	-0.292527	0.000989432	ENSG00000112531	QKI	-0.990167	3.03002e-11
ENSG00000145425	RPS3A	0.258166	0.000989432	ENSG00000145425	RPS3A	2.1146	1.11876e-207
ENSG00000147394	ZNF185	-0.673683	0.00099096	ENSG00000147394	ZNF185	-0.666825	0.0132541
ENSG00000105875	WDR91	-0.480919	0.000991641	ENSG00000105875	WDR91	-1.0595	0.000139743
ENSG00000110104	CCDC86	-0.374166	0.000993255	ENSG00000110104	CCDC86	0.717328	0.00028146
ENSG00000239305	RNF103	0.447038	0.000996723	ENSG00000239305	RNF103	0.858497	4.41404e-08
ENSG00000116044	NFE2L2	0.351653	0.00100818	ENSG00000116044	NFE2L2	-0.372309	0.0048732
ENSG00000120685	PROSER1	0.257077	0.00101069	ENSG00000120685	PROSER1	-1.36473	3.43206e-12
ENSG00000083642	PDS5B	-0.401475	0.00101289	ENSG00000083642	PDS5B	-0.845176	0.000871182
ENSG00000102287	GABRE	0.684459	0.00101289	ENSG00000102287	GABRE	-2.50286	4.66465e-11
ENSG00000134308	YWHAQ	-0.303949	0.00101289	ENSG00000134308	YWHAQ	0.183026	0.0169875
ENSG00000146281	PM20D2	-0.54128	0.00101289	ENSG00000146281	PM20D2	-0.534292	0.0336418
ENSG00000072501	SMC1A	-0.347483	0.00101338	ENSG00000072501	SMC1A	-1.39535	1.15222e-25
ENSG00000055163	CYFIP2	-0.43507	0.00101538	ENSG00000055163	CYFIP2	-0.466175	0.000604191
ENSG00000169435	RASSF6	0.41299	0.00103032	ENSG00000169435	RASSF6	-1.10393	0.000346527
ENSG00000173530	TNFRSF10D	-0.517405	0.00103653	ENSG00000173530	TNFRSF10D	1.27427	4.92143e-13
ENSG00000065060	UHRF1BP1	0.422587	0.00105268	ENSG00000065060	UHRF1BP1	-2.06451	7.76127e-30
ENSG00000168264	IRF2BP2	0.290849	0.00106057	ENSG00000168264	IRF2BP2	-1.04506	1.30168e-23
ENSG00000116560	SFPQ	-0.284516	0.00106075	ENSG00000116560	SFPQ	-0.20463	0.00975188
ENSG00000143183	TMCO1	0.349069	0.00106075	ENSG00000143183	TMCO1	0.953351	3.22174e-16
ENSG00000160285	LSS	-0.326172	0.00106269	ENSG00000160285	LSS	-0.976934	1.0556e-22
ENSG00000101439	CST3	0.441374	0.00106374	ENSG00000101439	CST3	1.48455	3.23113e-68
ENSG00000170558	CDH2	-0.434764	0.0010693	ENSG00000170558	CDH2	-1.07442	1.20892e-09
ENSG00000213199	ASIC3	0.880634	0.00107089	ENSG00000213199	ASIC3	1.59479	0.00407365
ENSG00000198142	SOWAHC	0.345615	0.00107163	ENSG00000198142	SOWAHC	-0.844652	7.79834e-05
ENSG00000225485	ARHGAP23	-0.698124	0.00108467	ENSG00000225485	ARHGAP23	-2.42992	3.72102e-38
ENSG00000160298	C21orf58	-0.871213	0.00108712	ENSG00000160298	C21orf58	-1.32212	0.000839168
ENSG00000088538	DOCK3	-0.805313	0.00109078	ENSG00000088538	DOCK3	1.6951	0.000611448
ENSG00000160714	UBE2Q1	0.274721	0.00109228	ENSG00000160714	UBE2Q1	0.935992	3.80378e-12
ENSG00000187954	CYHR1	0.271292	0.00110738	ENSG00000187954	CYHR1	0.417277	0.0270282
ENSG00000163975	MFI2	0.499076	0.00111218	ENSG00000163975	MFI2	-0.804976	4.0714e-05
ENSG00000227766	HCG4P5	1.08066	0.00111578	ENSG00000227766	HCG4P5	-0.535446	0.000930095
ENSG00000185000	DGAT1	0.403562	0.00112395	ENSG00000185000	DGAT1	0.906834	5.86463e-07
ENSG00000079337	RAPGEF3	-0.8455	0.00112719	ENSG00000079337	RAPGEF3	-1.26318	0.000155687
ENSG00000162522	KIAA1522	0.259662	0.00113436	ENSG00000162522	KIAA1522	-1.28386	5.63323e-39
ENSG00000258289	CHURC1	-0.386604	0.00113865	ENSG00000258289	CHURC1	-0.572036	0.0484377
ENSG00000169515	CCDC8	-0.422191	0.00114421	ENSG00000169515	CCDC8	-1.69553	1.71108e-15
ENSG00000167315	ACAA2	-0.278964	0.00115904	ENSG00000167315	ACAA2	0.837534	4.09154e-10
ENSG00000109270	LAMTOR3	0.301994	0.00117195	ENSG00000109270	LAMTOR3	1.33227	3.33078e-20
ENSG00000123095	BHLHE41	-0.951992	0.00117195	ENSG00000123095	BHLHE41	-1.36168	0.00132267
ENSG00000148468	FAM171A1	-0.441127	0.00117553	ENSG00000148468	FAM171A1	-1.04836	5.46094e-06
ENSG00000132932	ATP8A2	-1.27702	0.00118595	ENSG00000132932	ATP8A2	3.04496	0.00154356
ENSG00000006377	DLX6	-1.28217	0.00118711	ENSG00000006377	DLX6	3.0147	0.000755449
ENSG00000130787	HIP1R	0.303254	0.00119488	ENSG00000130787	HIP1R	-1.64414	3.1817e-44
ENSG00000184584	TMEM173	-0.879512	0.00120223	ENSG00000184584	TMEM173	-1.17438	0.000513551
ENSG00000185303	SFTPA2	-1.05536	0.00120223	ENSG00000185303	SFTPA2	1.63836	0.0103765
ENSG00000074800	ENO1	-0.297778	0.00120243	ENSG00000074800	ENO1	1.07537	8.76072e-116
ENSG00000090686	USP48	-0.271848	0.00121063	ENSG00000090686	USP48	-0.774368	7.42157e-05
ENSG00000160445	ZER1	0.335319	0.00121229	ENSG00000160445	ZER1	-0.712879	0.000718138
ENSG00000172057	ORMDL3	0.33975	0.00121903	ENSG00000172057	ORMDL3	-0.810173	7.36617e-07
ENSG00000104812	GYS1	-0.294075	0.00121995	ENSG00000104812	GYS1	-0.640582	0.000279168
ENSG00000205885	C1RL-AS1	0.418213	0.00121995	ENSG00000205885	C1RL-AS1	-1.32114	3.81804e-05
ENSG00000101337	TM9SF4	0.248485	0.00122207	ENSG00000101337	TM9SF4	-0.825887	6.18051e-14
ENSG00000100241	SBF1	0.26082	0.00122276	ENSG00000100241	SBF1	-0.736529	2.31994e-08
ENSG00000074964	ARHGEF10L	0.295219	0.00122352	ENSG00000074964	ARHGEF10L	-1.61267	1.26235e-19
ENSG00000102908	NFAT5	-0.382614	0.00123274	ENSG00000102908	NFAT5	-1.86061	8.06754e-41
ENSG00000122863	CHST3	-0.376961	0.00123799	ENSG00000122863	CHST3	-2.19411	6.10699e-33
ENSG00000139112	GABARAPL1	0.32189	0.00123917	ENSG00000139112	GABARAPL1	0.417899	0.00124007
ENSG00000110108	TMEM109	-0.325214	0.00124887	ENSG00000110108	TMEM109	-0.68922	7.84594e-06
ENSG00000172379	ARNT2	-0.795676	0.00125545	ENSG00000172379	ARNT2	-1.43196	1.09976e-05
ENSG00000104450	SPAG1	-0.397734	0.00125871	ENSG00000104450	SPAG1	-0.818365	3.70623e-06
ENSG00000111907	TPD52L1	0.413841	0.00126677	ENSG00000111907	TPD52L1	0.68991	0.000248449
ENSG00000115183	TANC1	-0.31465	0.00127482	ENSG00000115183	TANC1	-2.22665	1.75085e-29
ENSG00000130255	RPL36	0.327591	0.0012754	ENSG00000130255	RPL36	2.26974	0
ENSG00000114796	KLHL24	0.388495	0.00127669	ENSG00000114796	KLHL24	0.639124	0.00389745
ENSG00000168246	UBTD2	-0.325142	0.00128557	ENSG00000168246	UBTD2	-0.615822	0.00447865
ENSG00000167183	PRR15L	0.467125	0.00129226	ENSG00000167183	PRR15L	0.603016	0.00672938
ENSG00000127837	AAMP	0.260982	0.00129417	ENSG00000127837	AAMP	0.723541	1.00207e-10
ENSG00000272452	RP11-391M1.4	-0.958975	0.00129887	ENSG00000272452	RP11-391M1.4	2.67168	3.25534e-07
ENSG00000198162	MAN1A2	-0.278831	0.00130039	ENSG00000198162	MAN1A2	-1.48703	2.29884e-20
ENSG00000134987	WDR36	-0.38582	0.00130206	ENSG00000134987	WDR36	-0.961413	0.000122566
ENSG00000095951	HIVEP1	-0.493926	0.0013049	ENSG00000095951	HIVEP1	-3.11713	4.1099e-30
ENSG00000090905	TNRC6A	-0.305676	0.00130696	ENSG00000090905	TNRC6A	-1.15138	1.67341e-12
ENSG00000159111	MRPL10	0.285555	0.00130891	ENSG00000159111	MRPL10	0.690433	0.000246616
ENSG00000180573	HIST1H2AC	0.507285	0.00132369	ENSG00000180573	HIST1H2AC	0.462667	0.00925446
ENSG00000101665	SMAD7	-0.351449	0.00132446	ENSG00000101665	SMAD7	-0.840913	0.00290232
ENSG00000158373	HIST1H2BD	0.486626	0.00132555	ENSG00000158373	HIST1H2BD	0.781858	0.0059486
ENSG00000137364	TPMT	0.367484	0.00132568	ENSG00000137364	TPMT	0.882659	4.71953e-05
ENSG00000166848	TERF2IP	0.299533	0.00133269	ENSG00000166848	TERF2IP	0.559444	0.00569077
ENSG00000160570	DEDD2	0.352184	0.00133527	ENSG00000160570	DEDD2	2.10524	2.02525e-35
ENSG00000147065	MSN	-0.509978	0.0013524	ENSG00000147065	MSN	-0.585686	5.31986e-06
ENSG00000139372	TDG	-0.317107	0.00135713	ENSG00000139372	TDG	0.364848	0.0187681
ENSG00000124767	GLO1	-0.371515	0.00136216	ENSG00000124767	GLO1	0.46729	0.000179765
ENSG00000013619	MAMLD1	-0.434477	0.0013623	ENSG00000013619	MAMLD1	-1.17997	0.000965089
ENSG00000129351	ILF3	-0.333244	0.00136253	ENSG00000129351	ILF3	-0.702366	2.85831e-22
ENSG00000047644	WWC3	-0.367597	0.00137944	ENSG00000047644	WWC3	-0.832803	8.52551e-05
ENSG00000153714	LURAP1L	0.437603	0.00137944	ENSG00000153714	LURAP1L	-0.602751	0.0293984
ENSG00000102781	KATNAL1	-0.650446	0.00138202	ENSG00000102781	KATNAL1	-0.899557	0.0409438
ENSG00000144357	UBR3	-0.290908	0.00138202	ENSG00000144357	UBR3	-0.528452	0.018879
ENSG00000137251	TINAG	0.741646	0.00138512	ENSG00000137251	TINAG	1.34269	0.037039
ENSG00000132130	LHX1	-1.52744	0.00139554	ENSG00000132130	LHX1	4.24029	0.000104455
ENSG00000142669	SH3BGRL3	0.253305	0.00140103	ENSG00000142669	SH3BGRL3	2.08108	1.00666e-132
ENSG00000065526	SPEN	-0.308762	0.00140267	ENSG00000065526	SPEN	-0.952246	2.10862e-15
ENSG00000155368	DBI	-0.269127	0.00140505	ENSG00000155368	DBI	1.20117	1.12769e-29
ENSG00000248538	RP11-10A14.5	-1.07544	0.00141186	ENSG00000248538	RP11-10A14.5	1.18538	0.0135958
ENSG00000063245	EPN1	0.268579	0.00141291	ENSG00000063245	EPN1	0.439473	4.97963e-05
ENSG00000126803	HSPA2	-0.614728	0.00144564	ENSG00000126803	HSPA2	1.44752	0.0033261
ENSG00000161981	SNRNP25	-0.488896	0.00145151	ENSG00000161981	SNRNP25	1.12037	6.26201e-08
ENSG00000111445	RFC5	-0.501419	0.00145865	ENSG00000111445	RFC5	0.735716	0.000292112
ENSG00000161896	IP6K3	0.798333	0.00147915	ENSG00000161896	IP6K3	-1.59953	0.00336647
ENSG00000205352	PRR13	0.350171	0.00148028	ENSG00000205352	PRR13	1.65755	1.52746e-21
ENSG00000185880	TRIM69	0.673041	0.00149154	ENSG00000185880	TRIM69	-1.98866	6.11151e-22
ENSG00000187514	PTMA	-0.328219	0.0015174	ENSG00000187514	PTMA	0.626489	7.04918e-23
ENSG00000063322	MED29	0.250889	0.00152194	ENSG00000063322	MED29	0.407151	0.0236782
ENSG00000105058	FAM32A	0.24443	0.00152557	ENSG00000105058	FAM32A	0.896409	3.41041e-14
ENSG00000179632	MAF1	0.246337	0.00153181	ENSG00000179632	MAF1	0.846783	9.40084e-11
ENSG00000163235	TGFA	-0.839332	0.00154029	ENSG00000163235	TGFA	-1.11584	9.79792e-08
ENSG00000196526	AFAP1	-0.304299	0.00154393	ENSG00000196526	AFAP1	-2.46265	2.86423e-48
ENSG00000168894	RNF181	0.367885	0.00155259	ENSG00000168894	RNF181	1.60498	9.77844e-27
ENSG00000106384	MOGAT3	0.721458	0.00155441	ENSG00000106384	MOGAT3	1.54595	0.0161488
ENSG00000143499	SMYD2	-0.412705	0.00155441	ENSG00000143499	SMYD2	-0.558283	0.00299419
ENSG00000110057	UNC93B1	0.695812	0.00155995	ENSG00000110057	UNC93B1	-1.73649	3.57262e-27
ENSG00000247092	SNHG10	-0.680525	0.00155995	ENSG00000247092	SNHG10	1.89666	1.631e-10
ENSG00000166825	ANPEP	1.06771	0.00156079	ENSG00000166825	ANPEP	2.29737	2.3462e-20
ENSG00000225783	MIAT	-0.735348	0.00156385	ENSG00000225783	MIAT	5.06629	4.96749e-08
ENSG00000147257	GPC3	0.451149	0.00156557	ENSG00000147257	GPC3	0.350774	0.0304745
ENSG00000107566	ERLIN1	0.354665	0.00156836	ENSG00000107566	ERLIN1	-0.552683	0.00251037
ENSG00000198752	CDC42BPB	0.247836	0.00158038	ENSG00000198752	CDC42BPB	-1.23483	2.11578e-23
ENSG00000112992	NNT	-0.331658	0.00159171	ENSG00000112992	NNT	-1.11329	2.83054e-09
ENSG00000068903	SIRT2	0.357827	0.00159412	ENSG00000068903	SIRT2	0.836928	4.70028e-05
ENSG00000173801	JUP	0.318645	0.00160123	ENSG00000173801	JUP	-0.614278	6.31766e-14
ENSG00000060491	OGFR	0.642385	0.0016151	ENSG00000060491	OGFR	-1.95133	1.57332e-40
ENSG00000010292	NCAPD2	-0.416548	0.00161964	ENSG00000010292	NCAPD2	-0.948546	1.77396e-11
ENSG00000100664	EIF5	0.251466	0.00162472	ENSG00000100664	EIF5	0.392374	1.43865e-08
ENSG00000136155	SCEL	-0.727468	0.00163005	ENSG00000136155	SCEL	-0.460795	0.0486253
ENSG00000172782	FADS6	0.76102	0.00163096	ENSG00000172782	FADS6	5.79276	1.78651e-06
ENSG00000205629	LCMT1	0.264589	0.00163318	ENSG00000205629	LCMT1	0.728301	1.55664e-05
ENSG00000132507	EIF5A	-0.229095	0.0016461	ENSG00000132507	EIF5A	1.08432	5.23064e-69
ENSG00000178971	CTC1	0.362763	0.00164757	ENSG00000178971	CTC1	-1.2827	0.0017747
ENSG00000153774	CFDP1	0.316161	0.00166108	ENSG00000153774	CFDP1	1.40555	1.5482e-13
ENSG00000184678	HIST2H2BE	0.489608	0.00166672	ENSG00000184678	HIST2H2BE	1.03808	0.000168421
ENSG00000179832	MROH1	0.314132	0.00167003	ENSG00000179832	MROH1	-0.580917	0.0389257
ENSG00000162460	TMEM82	0.607123	0.00168089	ENSG00000162460	TMEM82	1.92103	0.00479862
ENSG00000080546	SESN1	-0.353055	0.00168521	ENSG00000080546	SESN1	-1.19821	1.25563e-05
ENSG00000161970	RPL26	0.434082	0.00168642	ENSG00000161970	RPL26	2.41594	1.11244e-35
ENSG00000132341	RAN	-0.247223	0.00168642	ENSG00000132341	RAN	0.599161	9.91827e-15
ENSG00000119711	ALDH6A1	0.457502	0.00171496	ENSG00000119711	ALDH6A1	0.57144	0.0449424
ENSG00000179918	SEPHS2	0.334834	0.00172284	ENSG00000179918	SEPHS2	-0.438895	0.00371769
ENSG00000168172	HOOK3	-0.299525	0.00172462	ENSG00000168172	HOOK3	-1.77399	8.95689e-23
ENSG00000229124	VIM-AS1	-0.737969	0.00173496	ENSG00000229124	VIM-AS1	0.428996	2.39169e-05
ENSG00000111530	CAND1	-0.273675	0.0017427	ENSG00000111530	CAND1	-1.3801	2.33531e-40
ENSG00000187824	TMEM220	0.594235	0.00175435	ENSG00000187824	TMEM220	2.08204	1.86424e-05
ENSG00000004799	PDK4	-0.933284	0.00176111	ENSG00000004799	PDK4	1.69413	0.00135688
ENSG00000137200	CMTR1	0.505778	0.00176166	ENSG00000137200	CMTR1	-2.47998	3.30955e-43
ENSG00000119866	BCL11A	-0.909745	0.00176379	ENSG00000119866	BCL11A	0.885148	0.0255185
ENSG00000151176	PLBD2	0.321777	0.00176449	ENSG00000151176	PLBD2	-1.17057	2.78646e-13
ENSG00000166716	ZNF592	0.276929	0.00176554	ENSG00000166716	ZNF592	-1.52415	1.612e-10
ENSG00000169249	ZRSR2	0.459662	0.00177263	ENSG00000169249	ZRSR2	0.718606	0.0374689
ENSG00000127995	CASD1	-0.491389	0.00179256	ENSG00000127995	CASD1	-1.14455	0.000373487
ENSG00000168993	CPLX1	1.31618	0.00179652	ENSG00000168993	CPLX1	1.61879	0.00956849
ENSG00000106723	SPIN1	-0.292325	0.00179773	ENSG00000106723	SPIN1	-0.620249	6.8033e-07
ENSG00000186318	BACE1	-0.325956	0.00180839	ENSG00000186318	BACE1	-0.827797	3.18231e-07
ENSG00000197256	KANK2	-0.342281	0.00181364	ENSG00000197256	KANK2	-0.935419	0.000392878
ENSG00000111602	TIMELESS	-0.552106	0.00181386	ENSG00000111602	TIMELESS	-0.93493	6.94138e-09
ENSG00000055044	NOP58	-0.285731	0.00181954	ENSG00000055044	NOP58	0.579854	1.09657e-05
ENSG00000165949	IFI27	1.41843	0.00183501	ENSG00000165949	IFI27	-2.5024	1.27988e-08
ENSG00000164615	CAMLG	0.341239	0.00184429	ENSG00000164615	CAMLG	0.576843	0.0421449
ENSG00000150990	DHX37	-0.332037	0.00186014	ENSG00000150990	DHX37	-0.417014	0.0497918
ENSG00000131018	SYNE1	-0.425809	0.00188513	ENSG00000131018	SYNE1	0.789586	7.53584e-05
ENSG00000075303	SLC25A40	-0.491189	0.00188941	ENSG00000075303	SLC25A40	-0.724175	0.0292876
ENSG00000123136	DDX39A	-0.303591	0.00189043	ENSG00000123136	DDX39A	1.36639	2.57767e-24
ENSG00000158006	PAFAH2	0.34851	0.0018952	ENSG00000158006	PAFAH2	-1.07175	4.4029e-06
ENSG00000162623	TYW3	-0.358287	0.0018952	ENSG00000162623	TYW3	0.893104	0.00136995
ENSG00000077232	DNAJC10	0.286505	0.00190282	ENSG00000077232	DNAJC10	-1.2859	5.45783e-37
ENSG00000074755	ZZEF1	0.372103	0.0019055	ENSG00000074755	ZZEF1	-0.903362	9.04445e-05
ENSG00000103512	NOMO1	0.237827	0.00192552	ENSG00000103512	NOMO1	-0.646489	3.26964e-05
ENSG00000122376	FAM35A	-0.338794	0.00192865	ENSG00000122376	FAM35A	-0.992187	8.34338e-05
ENSG00000101310	SEC23B	0.249373	0.00192959	ENSG00000101310	SEC23B	0.542354	0.000218072
ENSG00000094916	CBX5	-0.494746	0.00193241	ENSG00000094916	CBX5	-1.03703	7.11079e-17
ENSG00000141858	SAMD1	-0.363517	0.00195595	ENSG00000141858	SAMD1	0.419837	0.0395242
ENSG00000129521	EGLN3	-0.628954	0.00197128	ENSG00000129521	EGLN3	2.1589	1.48219e-18
ENSG00000120742	SERP1	0.311907	0.00197156	ENSG00000120742	SERP1	1.09621	6.90238e-36
ENSG00000117595	IRF6	0.476809	0.00199218	ENSG00000117595	IRF6	-0.785865	1.62925e-06
ENSG00000122729	ACO1	-0.454509	0.00199245	ENSG00000122729	ACO1	-0.470173	0.0269964
ENSG00000224032	EPB41L4A-AS1	0.342206	0.00199287	ENSG00000224032	EPB41L4A-AS1	1.05065	1.0192e-07
ENSG00000105849	TWISTNB	-0.420494	0.00200661	ENSG00000105849	TWISTNB	-0.540901	0.0384578
ENSG00000065534	MYLK	-0.910192	0.00201174	ENSG00000065534	MYLK	-0.663726	0.0304402
ENSG00000179295	PTPN11	-0.203146	0.00201839	ENSG00000179295	PTPN11	-0.472316	3.03841e-07
ENSG00000113300	CNOT6	-0.267429	0.00203497	ENSG00000113300	CNOT6	-1.15115	1.39526e-11
ENSG00000172175	MALT1	-0.325019	0.00203818	ENSG00000172175	MALT1	-1.57833	9.59909e-17
ENSG00000180304	OAZ2	-0.310011	0.00203818	ENSG00000180304	OAZ2	0.525161	0.001627
ENSG00000118217	ATF6	0.253926	0.00204629	ENSG00000118217	ATF6	-0.929009	1.27573e-08
ENSG00000185033	SEMA4B	0.526568	0.0020476	ENSG00000185033	SEMA4B	-1.71433	3.79943e-28
ENSG00000169169	CPT1C	-0.835544	0.00205018	ENSG00000169169	CPT1C	1.92791	0.000973419
ENSG00000153294	GPR115	-0.510963	0.00206481	ENSG00000153294	GPR115	-1.68053	5.38816e-07
ENSG00000161980	POLR3K	-0.487118	0.00207281	ENSG00000161980	POLR3K	1.13807	8.52212e-05
ENSG00000257219	RP11-54A9.1	-1.24319	0.00208578	ENSG00000257219	RP11-54A9.1	4.72929	7.27497e-05
ENSG00000171311	EXOSC1	0.315763	0.0020888	ENSG00000171311	EXOSC1	1.55048	2.27906e-14
ENSG00000126005	MMP24-AS1	0.272937	0.00210681	ENSG00000126005	MMP24-AS1	1.19072	1.00395e-20
ENSG00000101236	RNF24	0.438134	0.00211285	ENSG00000101236	RNF24	-0.781991	0.000256981
ENSG00000054523	KIF1B	0.292061	0.00211722	ENSG00000054523	KIF1B	-1.29753	3.24131e-17
ENSG00000138823	MTTP	0.516916	0.00211879	ENSG00000138823	MTTP	1.0806	3.3816e-05
ENSG00000152217	SETBP1	-0.446793	0.00211879	ENSG00000152217	SETBP1	-2.38334	3.51235e-12
ENSG00000104635	SLC39A14	0.307092	0.00212133	ENSG00000104635	SLC39A14	-0.827941	8.42564e-11
ENSG00000143033	MTF2	-0.272404	0.00212133	ENSG00000143033	MTF2	-1.14075	3.91271e-07
ENSG00000070756	PABPC1	0.224313	0.00212698	ENSG00000070756	PABPC1	0.612116	3.34076e-22
ENSG00000164171	ITGA2	-0.406237	0.00212698	ENSG00000164171	ITGA2	-2.72343	3.99337e-65
ENSG00000215375	MYL5	0.562308	0.00213676	ENSG00000215375	MYL5	1.73448	2.3063e-53
ENSG00000134575	ACP2	0.290534	0.00214482	ENSG00000134575	ACP2	-0.91081	2.14803e-06
ENSG00000166946	CCNDBP1	0.365957	0.00214547	ENSG00000166946	CCNDBP1	0.540293	0.010616
ENSG00000115484	CCT4	-0.252491	0.00216975	ENSG00000115484	CCT4	0.650311	9.42807e-12
ENSG00000178209	PLEC	0.366962	0.00216975	ENSG00000178209	PLEC	-1.73886	1.79216e-106
ENSG00000261556	RP11-296I10.6	0.635463	0.00217446	ENSG00000261556	RP11-296I10.6	1.34891	0.0066208
ENSG00000136816	TOR1B	0.654575	0.00219869	ENSG00000136816	TOR1B	-1.50003	3.05658e-16
ENSG00000167775	CD320	-0.390714	0.00220761	ENSG00000167775	CD320	0.812406	3.7402e-06
ENSG00000077454	LRCH4	0.350964	0.0022105	ENSG00000077454	LRCH4	-0.359804	0.0411696
ENSG00000224877	C17orf89	-0.367015	0.00221456	ENSG00000224877	C17orf89	1.64084	9.15026e-21
ENSG00000198722	UNC13B	0.325823	0.00221638	ENSG00000198722	UNC13B	-0.685109	0.000147865
ENSG00000174437	ATP2A2	0.271274	0.00221675	ENSG00000174437	ATP2A2	-1.17194	4.90039e-50
ENSG00000140835	CHST4	-1.10555	0.00222133	ENSG00000140835	CHST4	-3.22319	2.9919e-21
ENSG00000163932	PRKCD	0.332573	0.00222484	ENSG00000163932	PRKCD	-0.454587	0.0383761
ENSG00000205155	PSENEN	0.418774	0.00223438	ENSG00000205155	PSENEN	1.5103	4.25328e-07
ENSG00000008130	NADK	0.298881	0.0022421	ENSG00000008130	NADK	-0.893125	1.44802e-10
ENSG00000095739	BAMBI	0.41987	0.0022421	ENSG00000095739	BAMBI	-0.770582	0.00742905
ENSG00000101342	TLDC2	0.853373	0.00224783	ENSG00000101342	TLDC2	-2.45663	4.33736e-10
ENSG00000132640	BTBD3	-0.39078	0.00224827	ENSG00000132640	BTBD3	-1.32838	3.91481e-12
ENSG00000101940	WDR13	0.253715	0.002258	ENSG00000101940	WDR13	0.91721	2.3219e-11
ENSG00000171208	NETO2	-0.576036	0.00227035	ENSG00000171208	NETO2	-0.663269	0.00075678
ENSG00000154978	VOPP1	-0.382408	0.00227269	ENSG00000154978	VOPP1	-0.73006	0.00542682
ENSG00000124789	NUP153	-0.279627	0.00228301	ENSG00000124789	NUP153	-1.25533	1.81855e-13
ENSG00000269926	RP11-442H21.2	1.21473	0.00228458	ENSG00000269926	RP11-442H21.2	-0.383342	0.0013011
ENSG00000130559	CAMSAP1	-0.341407	0.00229052	ENSG00000130559	CAMSAP1	-1.1234	9.06244e-07
ENSG00000170525	PFKFB3	-0.387375	0.00230839	ENSG00000170525	PFKFB3	-1.44714	2.50448e-41
ENSG00000167535	CACNB3	-0.367958	0.00233632	ENSG00000167535	CACNB3	-1.26271	0.00199937
ENSG00000114127	XRN1	0.567083	0.00234539	ENSG00000114127	XRN1	-2.07228	4.61855e-21
ENSG00000119523	ALG2	0.320828	0.00238564	ENSG00000119523	ALG2	-0.698025	0.000500882
ENSG00000164904	ALDH7A1	-0.424389	0.00239803	ENSG00000164904	ALDH7A1	-0.661415	1.32312e-05
ENSG00000114698	PLSCR4	-0.642954	0.00239805	ENSG00000114698	PLSCR4	-1.04798	0.000337281
ENSG00000177191	B3GNT8	0.676281	0.0023991	ENSG00000177191	B3GNT8	-1.29488	0.0420047
ENSG00000115590	IL1R2	-0.833282	0.00240033	ENSG00000115590	IL1R2	1.12753	0.0246554
ENSG00000140307	GTF2A2	-0.373114	0.00240033	ENSG00000140307	GTF2A2	1.60172	2.6925e-22
ENSG00000106635	BCL7B	0.278147	0.00240737	ENSG00000106635	BCL7B	0.618704	0.000998478
ENSG00000138867	GUCD1	0.299446	0.00241116	ENSG00000138867	GUCD1	-0.487585	0.00425374
ENSG00000153721	CNKSR3	-0.390897	0.00241806	ENSG00000153721	CNKSR3	-0.955347	0.00406654
ENSG00000185753	CXorf38	0.385488	0.00242671	ENSG00000185753	CXorf38	-0.968957	0.0222983
ENSG00000133863	TEX15	-1.40091	0.00243394	ENSG00000133863	TEX15	-1.67487	0.000956485
ENSG00000204262	COL5A2	-0.31469	0.00243583	ENSG00000204262	COL5A2	-1.5603	7.75456e-11
ENSG00000166889	PATL1	0.330132	0.00243605	ENSG00000166889	PATL1	-0.744452	6.81169e-06
ENSG00000153292	GPR110	0.502087	0.00246121	ENSG00000153292	GPR110	-0.896404	0.00314551
ENSG00000272669	RP3-508I15.21	0.744634	0.00246517	ENSG00000272669	RP3-508I15.21	-1.42293	0.0173701
ENSG00000111605	CPSF6	-0.303849	0.00246559	ENSG00000111605	CPSF6	-0.305312	0.0352095
ENSG00000211445	GPX3	0.47001	0.00247406	ENSG00000211445	GPX3	2.77477	1.34777e-107
ENSG00000184232	OAF	0.45678	0.00248425	ENSG00000184232	OAF	0.751203	0.000150253
ENSG00000122643	NT5C3A	0.679299	0.00249196	ENSG00000122643	NT5C3A	-1.17772	1.60881e-10
ENSG00000159199	ATP5G1	-0.359918	0.00249892	ENSG00000159199	ATP5G1	1.36528	1.02177e-19
ENSG00000132300	PTCD3	-0.279839	0.00250701	ENSG00000132300	PTCD3	-0.646293	0.00132636
ENSG00000137770	CTDSPL2	-0.336155	0.00250701	ENSG00000137770	CTDSPL2	-0.857708	8.66472e-05
ENSG00000166912	MTMR10	-0.449265	0.00250701	ENSG00000166912	MTMR10	-0.91891	1.31564e-05
ENSG00000008086	CDKL5	-0.54522	0.00251079	ENSG00000008086	CDKL5	-3.03515	1.31798e-07
ENSG00000176920	FUT2	0.502641	0.00252283	ENSG00000176920	FUT2	-0.886246	0.035152
ENSG00000172461	FUT9	-1.00405	0.0025319	ENSG00000172461	FUT9	-1.88488	0.0153624
ENSG00000113569	NUP155	-0.351032	0.00253293	ENSG00000113569	NUP155	-0.540381	0.0115538
ENSG00000079819	EPB41L2	-0.315972	0.00253986	ENSG00000079819	EPB41L2	-0.926303	4.60882e-09
ENSG00000184602	SNN	-0.420617	0.00254425	ENSG00000184602	SNN	-1.65078	1.09148e-13
ENSG00000087502	ERGIC2	-0.387149	0.00254836	ENSG00000087502	ERGIC2	-0.448218	0.0294877
ENSG00000172661	FAM21C	0.389057	0.00254836	ENSG00000172661	FAM21C	1.17101	3.14732e-07
ENSG00000245556	CTD-2037K23.2	0.626469	0.00254836	ENSG00000245556	CTD-2037K23.2	-0.791648	0.0394194
ENSG00000137275	RIPK1	0.390034	0.00254847	ENSG00000137275	RIPK1	-1.08314	1.92719e-09
ENSG00000163605	PPP4R2	-0.33578	0.00255184	ENSG00000163605	PPP4R2	-0.665821	4.99819e-05
ENSG00000108349	CASC3	0.290485	0.00255979	ENSG00000108349	CASC3	-0.548848	0.00403762
ENSG00000127124	HIVEP3	-0.847056	0.0025736	ENSG00000127124	HIVEP3	1.61098	0.00161709
ENSG00000119408	NEK6	-0.430626	0.00257379	ENSG00000119408	NEK6	-0.884236	8.96291e-05
ENSG00000130962	PRRG1	-0.414557	0.00257936	ENSG00000130962	PRRG1	-1.52364	2.83419e-08
ENSG00000139540	SLC39A5	0.439329	0.00258426	ENSG00000139540	SLC39A5	0.881631	4.51354e-05
ENSG00000114391	RPL24	0.232139	0.00259949	ENSG00000114391	RPL24	2.04217	4.57995e-200
ENSG00000140939	NOL3	0.436637	0.00260139	ENSG00000140939	NOL3	0.788988	0.000891441
ENSG00000170919	TPT1-AS1	0.468063	0.0026076	ENSG00000170919	TPT1-AS1	1.51402	5.26105e-07
ENSG00000250317	SMIM20	0.384259	0.00260796	ENSG00000250317	SMIM20	1.11139	1.10576e-05
ENSG00000135046	ANXA1	0.256076	0.00261121	ENSG00000135046	ANXA1	0.990998	9.07402e-43
ENSG00000173473	SMARCC1	-0.339948	0.00261202	ENSG00000173473	SMARCC1	-0.724256	6.26396e-13
ENSG00000122705	CLTA	0.208683	0.00261374	ENSG00000122705	CLTA	1.25316	8.218e-60
ENSG00000100906	NFKBIA	-0.558195	0.0026218	ENSG00000100906	NFKBIA	-1.63586	3.24531e-24
ENSG00000106211	HSPB1	-0.447657	0.00264215	ENSG00000106211	HSPB1	0.302262	4.04426e-05
ENSG00000122787	AKR1D1	-0.87608	0.00264504	ENSG00000122787	AKR1D1	-1.33536	5.98862e-05
ENSG00000138829	FBN2	-0.849743	0.00265217	ENSG00000138829	FBN2	-1.12041	0.00807101
ENSG00000162244	RPL29	0.262016	0.00265528	ENSG00000162244	RPL29	2.03831	1.87516e-248
ENSG00000198455	ZXDB	-0.376477	0.00265881	ENSG00000198455	ZXDB	-2.13468	6.47473e-10
ENSG00000213741	RPS29	0.306198	0.00266487	ENSG00000213741	RPS29	2.48301	3.74815e-251
ENSG00000198795	ZNF521	-1.10695	0.00266988	ENSG00000198795	ZNF521	1.55976	0.00888769
ENSG00000104415	WISP1	-1.38011	0.0026797	ENSG00000104415	WISP1	-1.42736	0.0264008
ENSG00000102038	SMARCA1	-0.313019	0.00271861	ENSG00000102038	SMARCA1	-0.963417	1.31543e-09
ENSG00000149480	MTA2	-0.235471	0.00271964	ENSG00000149480	MTA2	-0.287942	0.0147387
ENSG00000160223	ICOSLG	0.401193	0.00272107	ENSG00000160223	ICOSLG	-0.816425	0.0297624
ENSG00000166450	PRTG	-0.624266	0.00272759	ENSG00000166450	PRTG	-1.09009	0.0434752
ENSG00000152782	PANK1	-0.41784	0.00273334	ENSG00000152782	PANK1	-0.730436	0.0278135
ENSG00000147649	MTDH	0.266508	0.00274164	ENSG00000147649	MTDH	-0.576849	2.38533e-06
ENSG00000132109	TRIM21	0.545402	0.00274946	ENSG00000132109	TRIM21	-2.88027	5.51934e-35
ENSG00000106268	NUDT1	-0.668385	0.00275328	ENSG00000106268	NUDT1	1.08952	0.000210556
ENSG00000163214	DHX57	-0.300807	0.00275328	ENSG00000163214	DHX57	-0.90223	0.000113564
ENSG00000198959	TGM2	-0.54145	0.00277261	ENSG00000198959	TGM2	-1.50423	3.174e-53
ENSG00000174939	ASPHD1	-0.389209	0.00277412	ENSG00000174939	ASPHD1	1.14685	0.000359168
ENSG00000047315	POLR2B	-0.230637	0.0027798	ENSG00000047315	POLR2B	-0.450695	3.25097e-05
ENSG00000163939	PBRM1	-0.277116	0.00278205	ENSG00000163939	PBRM1	-0.801029	5.49495e-08
ENSG00000175550	DRAP1	0.283958	0.00280623	ENSG00000175550	DRAP1	2.07388	2.31726e-64
ENSG00000169045	HNRNPH1	-0.294559	0.00281152	ENSG00000169045	HNRNPH1	-0.39314	2.88844e-08
ENSG00000163378	EOGT	-0.323698	0.00282874	ENSG00000163378	EOGT	0.799039	5.76362e-05
ENSG00000141503	MINK1	0.266263	0.00283642	ENSG00000141503	MINK1	-1.14196	2.58301e-21
ENSG00000187097	ENTPD5	0.287529	0.00283642	ENSG00000187097	ENTPD5	-0.497011	0.014759
ENSG00000165280	VCP	-0.224677	0.00285078	ENSG00000165280	VCP	-0.265133	0.00195088
ENSG00000125971	DYNLRB1	0.278092	0.00285276	ENSG00000125971	DYNLRB1	1.877	3.20344e-80
ENSG00000146007	ZMAT2	0.268357	0.00285276	ENSG00000146007	ZMAT2	0.592952	0.00067766
ENSG00000147475	ERLIN2	0.206872	0.00285819	ENSG00000147475	ERLIN2	-0.925899	2.1247e-12
ENSG00000273108	RP11-416N2.4	-0.861721	0.00286601	ENSG00000273108	RP11-416N2.4	1.76485	0.00191721
ENSG00000163468	CCT3	-0.231342	0.00287737	ENSG00000163468	CCT3	0.578759	3.29651e-15
ENSG00000116698	SMG7	0.252307	0.0028971	ENSG00000116698	SMG7	-0.745504	3.24151e-08
ENSG00000221983	UBA52	0.194727	0.00289717	ENSG00000221983	UBA52	2.1142	5.41026e-243
ENSG00000104231	ZFAND1	0.341965	0.00294909	ENSG00000104231	ZFAND1	0.596107	0.00513321
ENSG00000167088	SNRPD1	-0.293588	0.00296083	ENSG00000167088	SNRPD1	0.993976	2.65393e-12
ENSG00000008394	MGST1	0.306039	0.0029668	ENSG00000008394	MGST1	0.964557	9.07396e-28
ENSG00000185483	ROR1	-0.644757	0.00296893	ENSG00000185483	ROR1	-1.78467	2.99904e-07
ENSG00000189114	BLOC1S3	0.371499	0.00298387	ENSG00000189114	BLOC1S3	0.603772	0.0358154
ENSG00000121005	CRISPLD1	-0.596837	0.00298581	ENSG00000121005	CRISPLD1	-2.80175	1.47435e-05
ENSG00000179277	MEIS3P1	0.47221	0.0029891	ENSG00000179277	MEIS3P1	-1.47687	0.0180987
ENSG00000147677	EIF3H	0.231434	0.0029997	ENSG00000147677	EIF3H	1.42437	3.22872e-74
ENSG00000145592	RPL37	0.267165	0.00299973	ENSG00000145592	RPL37	2.28022	0
ENSG00000101844	ATG4A	0.38886	0.00300252	ENSG00000101844	ATG4A	0.939558	0.00101141
ENSG00000077942	FBLN1	-0.446635	0.00300306	ENSG00000077942	FBLN1	-0.530988	1.01488e-06
ENSG00000153944	MSI2	-0.33873	0.00300811	ENSG00000153944	MSI2	-1.00898	2.57032e-14
ENSG00000204438	GPANK1	0.343338	0.00301597	ENSG00000204438	GPANK1	1.01307	4.94914e-08
ENSG00000110492	MDK	0.459113	0.00303043	ENSG00000110492	MDK	1.01677	1.328e-16
ENSG00000136932	C9orf156	0.358736	0.00307717	ENSG00000136932	C9orf156	1.47077	3.11141e-07
ENSG00000110651	CD81	0.237147	0.00308092	ENSG00000110651	CD81	0.521202	1.42793e-08
ENSG00000007314	SCN4A	1.33921	0.00309088	ENSG00000007314	SCN4A	5.59586	4.62454e-06
ENSG00000139618	BRCA2	-0.688509	0.00309088	ENSG00000139618	BRCA2	-0.902106	0.012794
ENSG00000160752	FDPS	-0.270122	0.00309088	ENSG00000160752	FDPS	0.631345	1.6157e-11
ENSG00000173545	ZNF622	0.309677	0.00310075	ENSG00000173545	ZNF622	1.63118	1.24429e-28
ENSG00000188559	RALGAPA2	0.307054	0.00311435	ENSG00000188559	RALGAPA2	-1.47319	4.61243e-18
ENSG00000177565	TBL1XR1	-0.350415	0.00312637	ENSG00000177565	TBL1XR1	-1.43576	3.95438e-28
ENSG00000239672	NME1	-0.399026	0.0031763	ENSG00000239672	NME1	2.15218	9.29077e-24
ENSG00000110700	RPS13	0.251584	0.00319956	ENSG00000110700	RPS13	2.23471	0
ENSG00000242125	SNHG3	-0.297601	0.0031998	ENSG00000242125	SNHG3	1.77946	1.37378e-33
ENSG00000099139	PCSK5	0.382013	0.00321228	ENSG00000099139	PCSK5	-1.33063	1.72838e-05
ENSG00000175215	CTDSP2	0.258034	0.00321228	ENSG00000175215	CTDSP2	-1.30602	3.32331e-22
ENSG00000109685	WHSC1	-0.413167	0.00322489	ENSG00000109685	WHSC1	-1.56189	9.74462e-31
ENSG00000117899	MESDC2	0.255923	0.00322489	ENSG00000117899	MESDC2	-0.552134	0.000455889
ENSG00000182541	LIMK2	-0.305496	0.00322489	ENSG00000182541	LIMK2	-0.906559	2.04371e-08
ENSG00000167107	ACSF2	-0.330581	0.00323929	ENSG00000167107	ACSF2	-0.571852	0.00258849
ENSG00000273274	ZBTB8B	-1.08963	0.00324771	ENSG00000273274	ZBTB8B	2.77815	0.00494788
ENSG00000169139	UBE2V2	-0.29744	0.00325656	ENSG00000169139	UBE2V2	0.484996	0.00116046
ENSG00000140950	TLDC1	0.312676	0.00329438	ENSG00000140950	TLDC1	-0.628927	0.015723
ENSG00000075624	ACTB	-0.264979	0.00331692	ENSG00000075624	ACTB	0.579293	8.76159e-28
ENSG00000109854	HTATIP2	0.342997	0.00332148	ENSG00000109854	HTATIP2	0.926462	9.48855e-11
ENSG00000156482	RPL30	0.258514	0.00332148	ENSG00000156482	RPL30	2.20808	0
ENSG00000173218	VANGL1	-0.28739	0.0033301	ENSG00000173218	VANGL1	-2.82137	6.43652e-40
ENSG00000120318	ARAP3	-0.418647	0.0033364	ENSG00000120318	ARAP3	-1.36389	2.48018e-05
ENSG00000100068	LRP5L	0.542521	0.00335206	ENSG00000100068	LRP5L	-1.15188	0.00719661
ENSG00000008513	ST3GAL1	0.366895	0.003354	ENSG00000008513	ST3GAL1	-1.86814	2.96962e-19
ENSG00000124205	EDN3	-0.775798	0.00336069	ENSG00000124205	EDN3	1.48453	0.0182806
ENSG00000172939	OXSR1	-0.212633	0.00338032	ENSG00000172939	OXSR1	-1.18235	1.76753e-14
ENSG00000166454	ATMIN	0.26866	0.00342082	ENSG00000166454	ATMIN	-1.09103	8.77228e-08
ENSG00000169862	CTNND2	-0.722396	0.00342554	ENSG00000169862	CTNND2	-1.58816	6.37495e-12
ENSG00000215845	TSTD1	0.348377	0.00343365	ENSG00000215845	TSTD1	1.53753	7.11766e-13
ENSG00000137817	PARP6	0.310119	0.00343719	ENSG00000137817	PARP6	0.623619	0.00462728
ENSG00000128833	MYO5C	0.339119	0.00344413	ENSG00000128833	MYO5C	-1.1075	5.45123e-10
ENSG00000006756	ARSD	0.235633	0.00347809	ENSG00000006756	ARSD	-0.81628	0.000841707
ENSG00000106355	LSM5	-0.44487	0.00347909	ENSG00000106355	LSM5	1.59129	6.01543e-19
ENSG00000179041	RRS1	-0.32489	0.00347909	ENSG00000179041	RRS1	-0.923105	0.00761283
ENSG00000150630	VEGFC	-0.734201	0.00348653	ENSG00000150630	VEGFC	-1.27269	0.00286456
ENSG00000167522	ANKRD11	0.286209	0.0034869	ENSG00000167522	ANKRD11	-0.479889	8.77473e-07
ENSG00000076108	BAZ2A	0.255651	0.00350069	ENSG00000076108	BAZ2A	-1.999	1.27992e-51
ENSG00000153113	CAST	0.362693	0.00350782	ENSG00000153113	CAST	-0.646067	4.27811e-10
ENSG00000145741	BTF3	0.205285	0.00351569	ENSG00000145741	BTF3	1.62728	7.23698e-157
ENSG00000072134	EPN2	-0.286675	0.00351573	ENSG00000072134	EPN2	-0.660394	0.0049989
ENSG00000127946	HIP1	-0.705431	0.00353384	ENSG00000127946	HIP1	-0.482934	0.0373762
ENSG00000265688	MAFG-AS1	0.698803	0.00353733	ENSG00000265688	MAFG-AS1	0.993846	0.0471215
ENSG00000132376	INPP5K	0.35244	0.0035455	ENSG00000132376	INPP5K	0.883936	0.000884167
ENSG00000109255	NMU	-1.1079	0.0035458	ENSG00000109255	NMU	1.3346	0.00142632
ENSG00000137941	TTLL7	-0.678232	0.0035458	ENSG00000137941	TTLL7	-1.22257	0.000957362
ENSG00000182551	ADI1	0.308436	0.00355259	ENSG00000182551	ADI1	1.17892	6.82437e-18
ENSG00000155959	VBP1	-0.35492	0.00356748	ENSG00000155959	VBP1	0.603317	0.00635025
ENSG00000177406	RP11-218M22.1	0.662557	0.00356976	ENSG00000177406	RP11-218M22.1	1.5059	0.000479628
ENSG00000134419	RPS15A	0.246714	0.00357465	ENSG00000134419	RPS15A	2.35655	1.59459e-65
ENSG00000104522	TSTA3	-0.298513	0.00359719	ENSG00000104522	TSTA3	0.93424	2.73456e-15
ENSG00000100097	LGALS1	-0.842739	0.00366008	ENSG00000100097	LGALS1	1.29478	6.04368e-15
ENSG00000174231	PRPF8	-0.258748	0.00366032	ENSG00000174231	PRPF8	-0.93562	1.27801e-21
ENSG00000130234	ACE2	0.478068	0.00366333	ENSG00000130234	ACE2	-0.522153	0.000406297
ENSG00000144895	EIF2A	0.239487	0.00366904	ENSG00000144895	EIF2A	1.06646	1.96551e-23
ENSG00000111906	HDDC2	0.322942	0.00367109	ENSG00000111906	HDDC2	1.35954	3.51966e-17
ENSG00000170027	YWHAG	-0.194798	0.00368843	ENSG00000170027	YWHAG	-0.588657	3.84265e-11
ENSG00000069431	ABCC9	-1.08365	0.00373713	ENSG00000069431	ABCC9	3.24723	0.00158384
ENSG00000188312	CENPP	-0.663133	0.00373713	ENSG00000188312	CENPP	0.827004	0.000304526
ENSG00000213064	SFT2D2	-0.240797	0.00375437	ENSG00000213064	SFT2D2	-1.50231	1.04144e-13
ENSG00000213240	NOTCH2NL	-0.507922	0.00375437	ENSG00000213240	NOTCH2NL	-2.30418	0.00012679
ENSG00000111885	MAN1A1	0.422577	0.00375928	ENSG00000111885	MAN1A1	-0.974793	1.37339e-09
ENSG00000112149	CD83	-0.575915	0.00377339	ENSG00000112149	CD83	0.979922	0.00317731
ENSG00000196531	NACA	0.261281	0.00378315	ENSG00000196531	NACA	1.62359	3.65464e-168
ENSG00000170873	MTSS1	0.334975	0.00379983	ENSG00000170873	MTSS1	-0.669476	0.00632151
ENSG00000237683	AL627309.1	0.396481	0.00380169	ENSG00000237683	AL627309.1	-1.40757	3.91536e-05
ENSG00000115107	STEAP3	-0.429421	0.00381139	ENSG00000115107	STEAP3	-1.50226	2.37765e-08
ENSG00000234996	RP11-480I12.7	-1.27729	0.00381752	ENSG00000234996	RP11-480I12.7	3.10154	0.00394594
ENSG00000068654	POLR1A	-0.305745	0.0038185	ENSG00000068654	POLR1A	-1.87974	2.73057e-29
ENSG00000115641	FHL2	0.520774	0.00382499	ENSG00000115641	FHL2	0.804633	0.000802682
ENSG00000018408	WWTR1	-0.27583	0.00383086	ENSG00000018408	WWTR1	-0.979947	4.61962e-11
ENSG00000147862	NFIB	-0.495818	0.00383086	ENSG00000147862	NFIB	-1.03333	3.68439e-07
ENSG00000133703	KRAS	-0.318069	0.00383257	ENSG00000133703	KRAS	-1.16441	8.65243e-18
ENSG00000008988	RPS20	0.203936	0.00384654	ENSG00000008988	RPS20	2.38794	1.30451e-304
[truncated: 1,244 more rows]

## Sheet: GW6471 treatment shHIF1a
GW_gene	GW_gene_name	GW_log2FoldChange	GW_padj	Sha_gene	Sha_gene_name	Sha_log2FoldChange	Sha_padj
ENSG00000070669	ASNS	2.82545	7.23138e-219	ENSG00000070669	ASNS	0.320114	2.5871e-05
ENSG00000140465	CYP1A1	3.99857	2.79797e-120	ENSG00000140465	CYP1A1	0.700078	1.20001e-21
ENSG00000167996	FTH1	1.32659	5.66907e-90	ENSG00000167996	FTH1	-0.113947	0.0221252
ENSG00000122870	BICC1	-2.42447	1.07237e-74	ENSG00000122870	BICC1	-0.13651	5.67415e-07
ENSG00000065911	MTHFD2	1.52684	3.95213e-74	ENSG00000065911	MTHFD2	0.304025	2.26059e-07
ENSG00000113739	STC2	2.38504	1.14477e-70	ENSG00000113739	STC2	0.405932	8.60139e-06
ENSG00000135069	PSAT1	2.50055	7.78319e-64	ENSG00000135069	PSAT1	0.299058	7.99957e-06
ENSG00000145284	SCD5	-1.76235	4.27421e-60	ENSG00000145284	SCD5	-0.372752	1.91389e-07
ENSG00000148677	ANKRD1	-1.82867	2.65885e-53	ENSG00000148677	ANKRD1	0.269219	6.90449e-17
ENSG00000135842	FAM129A	2.9519	3.99574e-53	ENSG00000135842	FAM129A	-0.345212	0.0102991
ENSG00000171617	ENC1	-1.45949	1.16675e-50	ENSG00000171617	ENC1	0.305973	1.53266e-15
ENSG00000128591	FLNC	1.78143	1.70938e-46	ENSG00000128591	FLNC	0.764251	1.47364e-28
ENSG00000103187	COTL1	-1.14732	5.62702e-46	ENSG00000103187	COTL1	0.263589	3.28996e-10
ENSG00000165376	CLDN2	-2.9943	1.5024e-42	ENSG00000165376	CLDN2	0.391408	2.19987e-19
ENSG00000101384	JAG1	-1.00658	4.29006e-41	ENSG00000101384	JAG1	0.124782	4.82989e-07
ENSG00000187498	COL4A1	-1.88895	1.33993e-39	ENSG00000187498	COL4A1	0.422251	5.68614e-38
ENSG00000152661	GJA1	-1.57661	1.2263e-38	ENSG00000152661	GJA1	0.727044	1.7072e-160
ENSG00000149591	TAGLN	-2.1699	6.60723e-38	ENSG00000149591	TAGLN	0.346456	0.0001595
ENSG00000106799	TGFBR1	-1.52569	6.85865e-38	ENSG00000106799	TGFBR1	0.25974	1.28546e-09
ENSG00000059804	SLC2A3	-2.06136	2.09816e-37	ENSG00000059804	SLC2A3	0.303598	5.93519e-08
ENSG00000110092	CCND1	-1.04807	1.91904e-36	ENSG00000110092	CCND1	0.114598	1.24046e-06
ENSG00000117984	CTSD	0.875261	3.12422e-36	ENSG00000117984	CTSD	-0.435291	1.51586e-16
ENSG00000184575	XPOT	1.12851	1.40726e-35	ENSG00000184575	XPOT	0.127126	0.00331126
ENSG00000082641	NFE2L1	0.965277	2.52724e-35	ENSG00000082641	NFE2L1	-0.100686	0.000114591
ENSG00000105810	CDK6	-1.40331	2.52724e-35	ENSG00000105810	CDK6	-0.140886	0.00138479
ENSG00000168077	SCARA3	-1.97407	8.95701e-35	ENSG00000168077	SCARA3	0.310834	1.59144e-07
ENSG00000138778	CENPE	-2.16737	1.46558e-34	ENSG00000138778	CENPE	0.347789	8.30534e-21
ENSG00000087086	FTL	1.29777	1.51207e-33	ENSG00000087086	FTL	0.149875	6.11754e-09
ENSG00000149260	CAPN5	1.22077	1.73182e-33	ENSG00000149260	CAPN5	-0.320352	1.38979e-08
ENSG00000122641	INHBA	-2.05032	9.89996e-33	ENSG00000122641	INHBA	0.611287	3.90214e-13
ENSG00000153132	CLGN	2.70524	1.1459e-32	ENSG00000153132	CLGN	0.424384	0.00284242
ENSG00000171848	RRM2	-1.91592	1.81108e-32	ENSG00000171848	RRM2	0.316623	6.90449e-17
ENSG00000160200	CBS	1.17214	2.65317e-31	ENSG00000160200	CBS	0.398725	4.32842e-10
ENSG00000137801	THBS1	-1.48816	4.90399e-31	ENSG00000137801	THBS1	0.239613	5.03433e-14
ENSG00000139209	SLC38A4	-2.55559	4.90399e-31	ENSG00000139209	SLC38A4	-0.240375	0.00512952
ENSG00000072571	HMMR	-2.15685	1.23438e-29	ENSG00000072571	HMMR	0.265342	7.92095e-05
ENSG00000139926	FRMD6	-1.77729	3.11924e-29	ENSG00000139926	FRMD6	0.135101	0.000710623
ENSG00000159167	STC1	-1.73412	3.49266e-29	ENSG00000159167	STC1	-0.547178	2.05291e-09
ENSG00000139734	DIAPH3	-2.05378	4.00785e-29	ENSG00000139734	DIAPH3	0.263948	0.000191472
ENSG00000204386	NEU1	1.17183	5.71509e-29	ENSG00000204386	NEU1	-0.12611	0.000134272
ENSG00000011426	ANLN	-1.91042	1.94465e-28	ENSG00000011426	ANLN	0.253069	2.01358e-08
ENSG00000146674	IGFBP3	-1.72156	8.26655e-28	ENSG00000146674	IGFBP3	-0.171993	4.21523e-05
ENSG00000174469	CNTNAP2	-1.80082	1.52387e-27	ENSG00000174469	CNTNAP2	0.689826	1.09333e-18
ENSG00000140416	TPM1	-1.25769	3.64251e-27	ENSG00000140416	TPM1	0.154158	1.83862e-07
ENSG00000075223	SEMA3C	-1.16437	5.74212e-27	ENSG00000075223	SEMA3C	0.278994	5.15273e-14
ENSG00000115902	SLC1A4	2.62338	2.58277e-26	ENSG00000115902	SLC1A4	0.303988	2.21861e-05
ENSG00000157514	TSC22D3	1.15311	9.55221e-26	ENSG00000157514	TSC22D3	-0.0949284	0.0497552
ENSG00000152804	HHEX	-1.84011	1.16903e-25	ENSG00000152804	HHEX	-0.108231	0.0434354
ENSG00000197746	PSAP	0.705613	2.03844e-24	ENSG00000197746	PSAP	-0.105228	1.78896e-06
ENSG00000137124	ALDH1B1	-1.34677	2.31899e-24	ENSG00000137124	ALDH1B1	-0.109202	0.0445759
ENSG00000139514	SLC7A1	0.777289	4.46759e-24	ENSG00000139514	SLC7A1	0.231312	2.47763e-06
ENSG00000132688	NES	-1.61294	1.06355e-23	ENSG00000132688	NES	0.892148	3.50981e-71
ENSG00000112715	VEGFA	1.0897	1.37272e-23	ENSG00000112715	VEGFA	-0.122043	0.000654629
ENSG00000073737	DHRS9	1.37572	1.41594e-23	ENSG00000073737	DHRS9	-0.776575	3.60764e-08
ENSG00000154127	UBASH3B	-1.74608	4.54146e-23	ENSG00000154127	UBASH3B	0.248116	3.67012e-06
ENSG00000169429	IL8	-1.65119	6.14678e-23	ENSG00000169429	IL8	0.114692	3.76764e-05
ENSG00000144810	COL8A1	-2.44358	1.09264e-22	ENSG00000144810	COL8A1	-0.302156	0.000497481
ENSG00000122861	PLAU	-1.40571	1.39853e-22	ENSG00000122861	PLAU	0.171756	2.51141e-05
ENSG00000124875	CXCL6	-2.00533	2.57987e-22	ENSG00000124875	CXCL6	-0.901698	1.93675e-154
ENSG00000172164	SNTB1	1.00387	2.75472e-22	ENSG00000172164	SNTB1	-0.27862	7.15975e-05
ENSG00000168209	DDIT4	1.31498	2.80166e-22	ENSG00000168209	DDIT4	-0.452267	1.85743e-57
ENSG00000168386	FILIP1L	-1.28239	3.19141e-22	ENSG00000168386	FILIP1L	0.163077	0.000940756
ENSG00000204983	PRSS1	2.62594	5.48111e-22	ENSG00000204983	PRSS1	0.712737	9.84833e-28
ENSG00000163734	CXCL3	-1.31369	6.4233e-22	ENSG00000163734	CXCL3	-0.173357	5.58002e-05
ENSG00000026025	VIM	-1.20472	1.00901e-21	ENSG00000026025	VIM	0.256704	1.57582e-05
ENSG00000067225	PKM	-0.712589	4.0731e-21	ENSG00000067225	PKM	-0.0834538	4.21324e-06
ENSG00000166851	PLK1	-1.55868	6.26032e-21	ENSG00000166851	PLK1	0.144315	0.0144932
ENSG00000198380	GFPT1	1.0398	6.26032e-21	ENSG00000198380	GFPT1	0.129394	8.33756e-05
ENSG00000124588	NQO2	1.16695	9.93029e-21	ENSG00000124588	NQO2	0.200085	0.018465
ENSG00000166340	TPP1	0.855395	2.15155e-20	ENSG00000166340	TPP1	-0.162943	6.09558e-07
ENSG00000160179	ABCG1	1.54789	3.16979e-20	ENSG00000160179	ABCG1	0.260677	0.037017
ENSG00000057019	DCBLD2	-0.961036	5.61723e-20	ENSG00000057019	DCBLD2	0.176425	8.59589e-06
ENSG00000035403	VCL	-0.659963	5.62052e-20	ENSG00000035403	VCL	0.129567	3.02509e-08
ENSG00000106948	AKNA	1.10563	1.0409e-19	ENSG00000106948	AKNA	0.18399	0.00745174
ENSG00000198855	FICD	1.46577	1.17569e-19	ENSG00000198855	FICD	-0.442521	0.000349884
ENSG00000243709	LEFTY1	-2.70086	1.2361e-19	ENSG00000243709	LEFTY1	0.2843	0.0217002
ENSG00000135919	SERPINE2	1.09722	2.12711e-19	ENSG00000135919	SERPINE2	0.20299	0.0143034
ENSG00000105612	DNASE2	0.879167	2.89455e-19	ENSG00000105612	DNASE2	-0.255291	1.47772e-05
ENSG00000135074	ADAM19	-1.70812	5.26391e-19	ENSG00000135074	ADAM19	0.376776	0.000179882
ENSG00000151388	ADAMTS12	-1.87666	5.97161e-19	ENSG00000151388	ADAMTS12	0.204857	0.0356386
ENSG00000134871	COL4A2	-1.00701	1.1285e-18	ENSG00000134871	COL4A2	0.350144	5.89045e-22
ENSG00000137962	ARHGAP29	-1.14554	1.15293e-18	ENSG00000137962	ARHGAP29	-0.119724	0.0145418
ENSG00000103257	SLC7A5	1.2678	1.33532e-18	ENSG00000103257	SLC7A5	0.160548	9.43578e-07
ENSG00000101335	MYL9	-1.24485	1.85699e-18	ENSG00000101335	MYL9	-0.133431	0.0207599
ENSG00000092621	PHGDH	1.17262	2.08103e-18	ENSG00000092621	PHGDH	0.103535	0.0192356
ENSG00000113407	TARS	0.597721	2.18191e-18	ENSG00000113407	TARS	0.0979205	0.00955592
ENSG00000176890	TYMS	-1.25991	2.64017e-18	ENSG00000176890	TYMS	0.0966341	0.0432751
ENSG00000167552	TUBA1A	-1.34025	5.77954e-18	ENSG00000167552	TUBA1A	0.233218	3.31271e-11
ENSG00000077684	JADE1	-1.45071	6.67964e-18	ENSG00000077684	JADE1	0.211074	0.000693238
ENSG00000064601	CTSA	0.972037	7.17974e-18	ENSG00000064601	CTSA	-0.180354	8.70204e-09
ENSG00000001626	CFTR	-1.28896	7.25293e-18	ENSG00000001626	CFTR	-1.35662	0
ENSG00000115414	FN1	-1.06312	9.51493e-18	ENSG00000115414	FN1	0.255135	3.97116e-30
ENSG00000117399	CDC20	-1.67055	1.2083e-17	ENSG00000117399	CDC20	0.233162	7.19008e-05
ENSG00000163736	PPBP	-3.59474	1.50457e-17	ENSG00000163736	PPBP	0.261634	0.0142303
ENSG00000025039	RRAGD	1.33359	2.4267e-17	ENSG00000025039	RRAGD	-0.638646	3.75691e-11
ENSG00000175183	CSRP2	-1.86704	2.47919e-17	ENSG00000175183	CSRP2	0.231601	0.00489288
ENSG00000064042	LIMCH1	-0.986901	2.75814e-17	ENSG00000064042	LIMCH1	-0.2676	5.68327e-11
ENSG00000151632	AKR1C2	1.34819	3.31202e-17	ENSG00000151632	AKR1C2	0.240592	6.17408e-10
ENSG00000064651	SLC12A2	-1.04236	4.32533e-17	ENSG00000064651	SLC12A2	-0.0690528	0.0161885
ENSG00000085831	TTC39A	1.01171	5.8556e-17	ENSG00000085831	TTC39A	-0.141189	0.0325341
ENSG00000149428	HYOU1	0.693212	7.1052e-17	ENSG00000149428	HYOU1	-0.257177	1.69956e-31
ENSG00000091436	MLTK	-0.996511	9.03763e-17	ENSG00000091436	MLTK	-0.135764	0.0102595
ENSG00000227507	LTB	-1.38566	9.08201e-17	ENSG00000227507	LTB	0.428983	1.32089e-08
ENSG00000198901	PRC1	-1.45985	1.52739e-16	ENSG00000198901	PRC1	0.203456	3.89318e-06
ENSG00000140937	CDH11	-1.51374	1.57301e-16	ENSG00000140937	CDH11	0.4464	3.52146e-11
ENSG00000170522	ELOVL6	-0.988849	2.07664e-16	ENSG00000170522	ELOVL6	-0.196372	2.9879e-07
ENSG00000134240	HMGCS2	-2.87308	2.1495e-16	ENSG00000134240	HMGCS2	-0.76835	3.56238e-18
ENSG00000112972	HMGCS1	-0.800001	3.19284e-16	ENSG00000112972	HMGCS1	-0.193184	1.45322e-11
ENSG00000130707	ASS1	1.1812	3.21891e-16	ENSG00000130707	ASS1	-0.247608	6.90815e-05
ENSG00000185215	TNFAIP2	-0.937301	3.53237e-16	ENSG00000185215	TNFAIP2	-0.577328	2.5936e-98
ENSG00000136628	EPRS	0.58515	4.71768e-16	ENSG00000136628	EPRS	0.094324	0.0182817
ENSG00000167608	TMC4	0.742046	4.77178e-16	ENSG00000167608	TMC4	-0.174245	5.80098e-05
ENSG00000166750	SLFN5	0.788599	7.37096e-16	ENSG00000166750	SLFN5	-0.283807	7.07485e-09
ENSG00000168268	NT5DC2	-0.848647	7.37096e-16	ENSG00000168268	NT5DC2	0.10977	0.00537022
ENSG00000137807	KIF23	-1.49336	7.62513e-16	ENSG00000137807	KIF23	0.156104	0.00564371
ENSG00000118193	KIF14	-1.91902	8.88588e-16	ENSG00000118193	KIF14	0.157398	0.0303041
ENSG00000158710	TAGLN2	-0.833703	9.46264e-16	ENSG00000158710	TAGLN2	0.182012	3.25619e-11
ENSG00000116133	DHCR24	-0.614182	9.8895e-16	ENSG00000116133	DHCR24	-0.205956	1.77474e-29
ENSG00000125534	PPDPF	0.735304	1.17396e-15	ENSG00000125534	PPDPF	-0.174176	0.0255962
ENSG00000148773	MKI67	-1.68906	1.18899e-15	ENSG00000148773	MKI67	0.193718	5.15066e-08
ENSG00000060982	BCAT1	-0.968694	1.36458e-15	ENSG00000060982	BCAT1	0.14672	0.00482594
ENSG00000101057	MYBL2	-1.68516	1.87691e-15	ENSG00000101057	MYBL2	0.156574	0.0069224
ENSG00000196305	IARS	0.701156	3.34588e-15	ENSG00000196305	IARS	0.0793611	0.0386868
ENSG00000113810	SMC4	-1.19069	4.60105e-15	ENSG00000113810	SMC4	0.150679	1.57582e-05
ENSG00000129173	E2F8	-1.98359	5.75606e-15	ENSG00000129173	E2F8	0.19057	0.0379769
ENSG00000140274	DUOXA2	1.27544	6.43742e-15	ENSG00000140274	DUOXA2	-0.151757	0.000799965
ENSG00000163739	CXCL1	-1.10893	6.86723e-15	ENSG00000163739	CXCL1	-0.246818	9.85431e-17
ENSG00000214814	FER1L6	0.936632	7.30315e-15	ENSG00000214814	FER1L6	-0.131146	0.000139294
ENSG00000071539	TRIP13	-1.47392	7.69937e-15	ENSG00000071539	TRIP13	0.147264	0.047356
ENSG00000024526	DEPDC1	-1.88687	9.78657e-15	ENSG00000024526	DEPDC1	0.365219	1.28335e-07
ENSG00000066279	ASPM	-1.88909	9.80853e-15	ENSG00000066279	ASPM	0.116722	0.0174424
ENSG00000125826	RBCK1	1.25357	1.06768e-14	ENSG00000125826	RBCK1	-0.151185	0.00227775
ENSG00000198826	ARHGAP11A	-1.58737	1.16656e-14	ENSG00000198826	ARHGAP11A	0.270705	2.80649e-05
ENSG00000163545	NUAK2	-1.34752	1.16758e-14	ENSG00000163545	NUAK2	0.183499	0.00137541
ENSG00000145386	CCNA2	-1.61815	1.28791e-14	ENSG00000145386	CCNA2	0.168331	0.00221373
ENSG00000181744	C3orf58	-0.915315	1.3335e-14	ENSG00000181744	C3orf58	-0.166888	0.00290883
ENSG00000106484	MEST	-1.1942	1.42346e-14	ENSG00000106484	MEST	-0.116965	0.00172811
ENSG00000182319	SGK223	-0.613462	1.94796e-14	ENSG00000182319	SGK223	0.113853	0.0335572
ENSG00000204128	C2orf72	-0.77658	1.96773e-14	ENSG00000204128	C2orf72	-0.254942	9.56977e-06
ENSG00000135506	OS9	0.691418	2.23095e-14	ENSG00000135506	OS9	-0.221209	2.47171e-18
ENSG00000146678	IGFBP1	2.15264	2.36626e-14	ENSG00000146678	IGFBP1	-0.98624	2.50422e-06
ENSG00000185477	GPRIN3	-2.10344	2.864e-14	ENSG00000185477	GPRIN3	-0.17175	0.0302782
ENSG00000140941	MAP1LC3B	0.780516	3.04319e-14	ENSG00000140941	MAP1LC3B	-0.107179	0.0217376
ENSG00000088325	TPX2	-1.40798	4.62245e-14	ENSG00000088325	TPX2	0.243663	8.68764e-10
ENSG00000122786	CALD1	-1.03486	4.90077e-14	ENSG00000122786	CALD1	0.0798223	0.0266602
ENSG00000116106	EPHA4	-1.11417	5.08892e-14	ENSG00000116106	EPHA4	0.282559	0.000437709
ENSG00000164125	FAM198B	-1.06121	7.56038e-14	ENSG00000164125	FAM198B	0.470791	1.41668e-20
ENSG00000172216	CEBPB	1.03292	7.56038e-14	ENSG00000172216	CEBPB	-0.219613	0.005215
ENSG00000120937	NPPB	-2.11535	7.69061e-14	ENSG00000120937	NPPB	0.319962	0.0340844
ENSG00000134057	CCNB1	-1.37521	9.53648e-14	ENSG00000134057	CCNB1	0.251282	4.64334e-08
ENSG00000109805	NCAPG	-1.74129	9.63237e-14	ENSG00000109805	NCAPG	0.247384	1.43577e-05
ENSG00000072110	ACTN1	-0.803	1.13534e-13	ENSG00000072110	ACTN1	-0.123647	3.71977e-05
ENSG00000123892	RAB38	1.3651	1.53113e-13	ENSG00000123892	RAB38	-0.274562	0.00388175
ENSG00000138448	ITGAV	-0.968904	1.90778e-13	ENSG00000138448	ITGAV	0.213338	3.72115e-18
ENSG00000089685	BIRC5	-1.61757	2.09891e-13	ENSG00000089685	BIRC5	0.268714	6.50277e-06
ENSG00000119403	PHF19	-1.03013	2.24473e-13	ENSG00000119403	PHF19	0.301279	0.000104231
ENSG00000156966	B3GNT7	-1.24943	2.24473e-13	ENSG00000156966	B3GNT7	-0.21231	0.00026907
ENSG00000108846	ABCC3	0.807679	2.41693e-13	ENSG00000108846	ABCC3	-0.548121	5.54023e-55
ENSG00000151835	SACS	-0.802717	2.41693e-13	ENSG00000151835	SACS	0.353192	2.19166e-12
ENSG00000177494	ZBED2	-2.2741	2.68523e-13	ENSG00000177494	ZBED2	-0.20908	0.019895
ENSG00000170312	CDK1	-1.56663	2.92962e-13	ENSG00000170312	CDK1	0.379946	7.81145e-14
ENSG00000100234	TIMP3	0.675017	3.01e-13	ENSG00000100234	TIMP3	0.360869	1.07535e-09
ENSG00000172575	RASGRP1	-1.41736	3.46337e-13	ENSG00000172575	RASGRP1	0.410109	1.31708e-07
ENSG00000074527	NTN4	0.830525	3.86438e-13	ENSG00000074527	NTN4	-0.351774	2.06268e-13
ENSG00000183098	GPC6	-0.851116	4.52099e-13	ENSG00000183098	GPC6	0.104674	0.00361494
ENSG00000120053	GOT1	0.656193	4.58241e-13	ENSG00000120053	GOT1	-0.194505	3.12783e-06
ENSG00000094804	CDC6	-1.34584	5.26756e-13	ENSG00000094804	CDC6	0.142444	0.0280034
ENSG00000079112	CDH17	0.950653	6.61994e-13	ENSG00000079112	CDH17	0.27478	7.24319e-16
ENSG00000114346	ECT2	-1.04939	6.75632e-13	ENSG00000114346	ECT2	0.14983	0.00234469
ENSG00000185896	LAMP1	0.522423	7.94213e-13	ENSG00000185896	LAMP1	0.0736905	0.0394211
ENSG00000169607	CKAP2L	-1.75847	8.19904e-13	ENSG00000169607	CKAP2L	0.355997	5.01639e-07
ENSG00000165434	PGM2L1	-1.20023	8.53057e-13	ENSG00000165434	PGM2L1	0.431287	2.48845e-14
ENSG00000170927	PKHD1	-1.45609	8.95348e-13	ENSG00000170927	PKHD1	-0.346121	1.20359e-21
ENSG00000150551	LYPD1	-1.63823	9.80698e-13	ENSG00000150551	LYPD1	0.875369	5.84039e-06
ENSG00000131037	EPS8L1	0.936847	9.98044e-13	ENSG00000131037	EPS8L1	-0.171437	0.00758972
ENSG00000142910	TINAGL1	-0.935412	1.10834e-12	ENSG00000142910	TINAGL1	-0.27035	3.10606e-15
ENSG00000182481	KPNA2	-0.905554	1.17808e-12	ENSG00000182481	KPNA2	0.201325	1.58229e-11
ENSG00000146039	SLC17A4	-1.62183	1.26333e-12	ENSG00000146039	SLC17A4	-0.688397	4.18027e-16
ENSG00000086696	HSD17B2	1.36502	1.30441e-12	ENSG00000086696	HSD17B2	-0.48282	2.43694e-12
ENSG00000148346	LCN2	1.60101	1.3785e-12	ENSG00000148346	LCN2	-1.12228	1.68496e-176
ENSG00000134824	FADS2	-0.841459	1.40259e-12	ENSG00000134824	FADS2	-0.127297	6.09867e-07
ENSG00000111799	COL12A1	-1.63114	1.40613e-12	ENSG00000111799	COL12A1	-0.460827	2.54811e-18
ENSG00000139278	GLIPR1	-1.69725	1.45124e-12	ENSG00000139278	GLIPR1	0.412977	4.37236e-08
ENSG00000185262	UBALD2	1.23089	1.46203e-12	ENSG00000185262	UBALD2	-0.155738	0.0142303
ENSG00000115226	FNDC4	1.05878	1.6548e-12	ENSG00000115226	FNDC4	-0.19585	0.0116226
ENSG00000186815	TPCN1	0.673616	1.69583e-12	ENSG00000186815	TPCN1	-0.206947	2.89469e-09
ENSG00000113758	DBN1	-0.70329	1.89992e-12	ENSG00000113758	DBN1	0.15331	0.000236615
ENSG00000113448	PDE4D	-0.971096	1.98101e-12	ENSG00000113448	PDE4D	0.158086	0.0106519
ENSG00000119969	HELLS	-1.5191	2.06329e-12	ENSG00000119969	HELLS	0.183858	0.0102533
ENSG00000131153	GINS2	-1.51267	2.06805e-12	ENSG00000131153	GINS2	0.247695	0.00260641
ENSG00000138160	KIF11	-1.79609	2.23412e-12	ENSG00000138160	KIF11	0.253794	2.0759e-05
ENSG00000245648	RP11-277P12.20	-1.39992	2.61443e-12	ENSG00000245648	RP11-277P12.20	0.713527	6.31362e-22
ENSG00000174442	ZWILCH	-0.892439	2.95219e-12	ENSG00000174442	ZWILCH	0.260473	0.000123199
ENSG00000182378	PLCXD1	0.713361	3.00693e-12	ENSG00000182378	PLCXD1	0.126338	0.0138001
ENSG00000139644	TMBIM6	0.621834	3.12768e-12	ENSG00000139644	TMBIM6	0.215622	2.46484e-26
ENSG00000126787	DLGAP5	-1.83809	3.33953e-12	ENSG00000126787	DLGAP5	0.366001	4.54321e-11
ENSG00000197822	OCLN	0.665427	3.60831e-12	ENSG00000197822	OCLN	-0.236368	9.07504e-06
ENSG00000206053	HN1L	-0.413594	4.80127e-12	ENSG00000206053	HN1L	0.0923751	0.00292832
ENSG00000131747	TOP2A	-1.65753	4.83766e-12	ENSG00000131747	TOP2A	0.208261	3.77042e-11
ENSG00000196139	AKR1C3	0.948872	5.33003e-12	ENSG00000196139	AKR1C3	-0.489652	6.22205e-09
ENSG00000104805	NUCB1	0.674798	5.93463e-12	ENSG00000104805	NUCB1	-0.0702194	0.0371162
ENSG00000196230	TUBB	-0.599129	6.53981e-12	ENSG00000196230	TUBB	0.120644	2.01125e-10
ENSG00000105011	ASF1B	-1.46869	7.286e-12	ENSG00000105011	ASF1B	0.139446	0.0478132
ENSG00000175063	UBE2C	-1.47788	7.73833e-12	ENSG00000175063	UBE2C	0.235583	0.000304492
ENSG00000156802	ATAD2	-0.998438	9.73306e-12	ENSG00000156802	ATAD2	0.169453	0.000207424
ENSG00000172572	PDE3A	-1.15215	1.05235e-11	ENSG00000172572	PDE3A	-0.253922	7.45453e-11
ENSG00000173262	SLC2A14	-1.45235	1.21996e-11	ENSG00000173262	SLC2A14	1.14533	0.000502463
ENSG00000179344	HLA-DQB1	1.00784	1.27125e-11	ENSG00000179344	HLA-DQB1	-0.273957	0.00186109
ENSG00000181885	CLDN7	0.943381	1.35801e-11	ENSG00000181885	CLDN7	-0.079778	0.0456713
ENSG00000136159	NUDT15	-0.764543	1.42448e-11	ENSG00000136159	NUDT15	0.206948	0.00238825
ENSG00000178202	KDELC2	-0.925429	1.43936e-11	ENSG00000178202	KDELC2	0.155005	0.00719807
ENSG00000124207	CSE1L	-0.831695	1.54258e-11	ENSG00000124207	CSE1L	0.168177	2.76886e-07
ENSG00000211455	STK38L	-0.723711	1.55288e-11	ENSG00000211455	STK38L	0.264194	7.23604e-09
ENSG00000136153	LMO7	0.790313	1.73088e-11	ENSG00000136153	LMO7	-0.0936271	0.0354187
ENSG00000102243	VGLL1	-1.34049	1.73872e-11	ENSG00000102243	VGLL1	-0.227571	0.00449028
ENSG00000127948	POR	0.657138	2.21643e-11	ENSG00000127948	POR	-0.103879	0.0159025
ENSG00000189334	S100A14	0.712276	2.21643e-11	ENSG00000189334	S100A14	-0.421642	1.09404e-11
ENSG00000182752	PAPPA	-1.39012	2.36168e-11	ENSG00000182752	PAPPA	0.292639	6.49414e-09
ENSG00000127022	CANX	0.513535	2.63861e-11	ENSG00000127022	CANX	-0.0895349	0.000311099
ENSG00000144677	CTDSPL	-0.571102	2.73503e-11	ENSG00000144677	CTDSPL	-0.177334	7.96072e-05
ENSG00000095752	IL11	-1.66546	3.00295e-11	ENSG00000095752	IL11	1.04443	2.02246e-08
ENSG00000121152	NCAPH	-1.52253	3.00295e-11	ENSG00000121152	NCAPH	0.239986	0.000723444
ENSG00000058804	NDC1	-0.912287	3.03366e-11	ENSG00000058804	NDC1	0.152637	0.00265626
ENSG00000104738	MCM4	-1.16772	3.14022e-11	ENSG00000104738	MCM4	0.168359	5.15158e-05
ENSG00000120437	ACAT2	-0.834141	3.30863e-11	ENSG00000120437	ACAT2	-0.124256	0.00136105
ENSG00000134440	NARS	0.595555	3.52346e-11	ENSG00000134440	NARS	0.1181	0.000838219
ENSG00000167772	ANGPTL4	-1.73845	3.82666e-11	ENSG00000167772	ANGPTL4	0.229773	0.0187796
ENSG00000162063	CCNF	-1.39736	3.89172e-11	ENSG00000162063	CCNF	0.188464	0.00457966
ENSG00000101003	GINS1	-1.40308	4.02426e-11	ENSG00000101003	GINS1	0.228157	0.0014633
ENSG00000156510	HKDC1	1.02944	4.12005e-11	ENSG00000156510	HKDC1	-0.309054	5.05538e-16
ENSG00000012822	CALCOCO1	0.640102	4.52778e-11	ENSG00000012822	CALCOCO1	-0.132628	0.0115652
ENSG00000134690	CDCA8	-1.30878	4.52778e-11	ENSG00000134690	CDCA8	0.18751	0.00443409
ENSG00000136824	SMC2	-1.06394	4.55156e-11	ENSG00000136824	SMC2	0.120337	0.0371162
ENSG00000068489	PRR11	-1.43109	4.65556e-11	ENSG00000068489	PRR11	0.151013	0.0109094
ENSG00000116741	RGS2	-0.78743	5.3488e-11	ENSG00000116741	RGS2	-0.122793	0.00840801
ENSG00000068366	ACSL4	-0.624333	5.51993e-11	ENSG00000068366	ACSL4	-0.39206	1.6161e-51
ENSG00000237649	KIFC1	-1.61357	6.15471e-11	ENSG00000237649	KIFC1	0.245995	0.000146484
ENSG00000162069	CCDC64B	0.837331	6.59634e-11	ENSG00000162069	CCDC64B	-0.175017	0.00659514
ENSG00000112984	KIF20A	-1.70121	6.75991e-11	ENSG00000112984	KIF20A	0.14622	0.00548013
ENSG00000218336	TENM3	-1.80445	6.79521e-11	ENSG00000218336	TENM3	0.380017	4.32352e-05
ENSG00000112511	PHF1	0.631933	7.43069e-11	ENSG00000112511	PHF1	-0.135575	0.0479556
ENSG00000134802	SLC43A3	-1.80694	8.36813e-11	ENSG00000134802	SLC43A3	-0.399304	0.000262991
ENSG00000135540	NHSL1	0.727768	1.06077e-10	ENSG00000135540	NHSL1	0.235124	0.000999844
ENSG00000213462	ERV3-1	0.56461	1.09841e-10	ENSG00000213462	ERV3-1	0.259424	8.75015e-08
ENSG00000154277	UCHL1	0.911387	1.13175e-10	ENSG00000154277	UCHL1	0.325924	1.1743e-11
ENSG00000197958	RPL12	0.580604	1.24129e-10	ENSG00000197958	RPL12	-0.0716573	0.0208907
ENSG00000123416	TUBA1B	-0.744485	1.37554e-10	ENSG00000123416	TUBA1B	0.207819	4.01807e-14
ENSG00000168528	SERINC2	0.563883	1.38496e-10	ENSG00000168528	SERINC2	-0.329924	2.92547e-25
ENSG00000164045	CDC25A	-1.379	1.49387e-10	ENSG00000164045	CDC25A	0.410994	7.51827e-08
ENSG00000116237	ICMT	-0.449211	1.53097e-10	ENSG00000116237	ICMT	0.121133	0.00158444
ENSG00000142731	PLK4	-1.41173	1.59841e-10	ENSG00000142731	PLK4	0.253927	0.00059514
ENSG00000168078	PBK	-1.58328	1.60217e-10	ENSG00000168078	PBK	0.352508	1.14187e-05
ENSG00000167614	TTYH1	-2.48874	1.96832e-10	ENSG00000167614	TTYH1	-0.440638	0.000182484
ENSG00000128309	MPST	0.581639	2.264e-10	ENSG00000128309	MPST	-0.131486	0.024868
ENSG00000130203	APOE	0.753494	2.27634e-10	ENSG00000130203	APOE	-0.199975	0.00840801
ENSG00000125775	SDCBP2	0.958062	2.33658e-10	ENSG00000125775	SDCBP2	-0.162544	0.0102971
ENSG00000076003	MCM6	-1.20927	2.45818e-10	ENSG00000076003	MCM6	0.132942	0.0162204
ENSG00000186193	SAPCD2	-1.089	3.00815e-10	ENSG00000186193	SAPCD2	0.287851	7.05523e-05
ENSG00000130066	SAT1	0.69433	3.04028e-10	ENSG00000130066	SAT1	-0.221155	1.39631e-12
ENSG00000118946	PCDH17	-0.855491	3.19038e-10	ENSG00000118946	PCDH17	0.542591	8.44803e-05
ENSG00000196611	MMP1	1.36648	3.76525e-10	ENSG00000196611	MMP1	1.74545	5.33537e-09
ENSG00000093009	CDC45	-1.43009	4.07037e-10	ENSG00000093009	CDC45	0.184009	0.0309191
ENSG00000196950	SLC39A10	-0.722079	4.19914e-10	ENSG00000196950	SLC39A10	0.1106	0.0311321
ENSG00000138166	DUSP5	0.762467	4.23517e-10	ENSG00000138166	DUSP5	0.207618	4.1305e-07
ENSG00000151892	GFRA1	-1.36769	4.37254e-10	ENSG00000151892	GFRA1	0.949928	1.86136e-12
ENSG00000130176	CNN1	-2.55856	4.54908e-10	ENSG00000130176	CNN1	0.798674	0.000216792
ENSG00000075218	GTSE1	-1.61334	4.81098e-10	ENSG00000075218	GTSE1	0.211834	0.00330681
ENSG00000101294	HM13	0.59939	4.8242e-10	ENSG00000101294	HM13	-0.151029	1.24812e-06
ENSG00000163638	ADAMTS9	-1.08296	5.92942e-10	ENSG00000163638	ADAMTS9	0.241885	1.34813e-08
ENSG00000142945	KIF2C	-1.48992	6.30731e-10	ENSG00000142945	KIF2C	0.194921	0.00131666
ENSG00000244038	DDOST	0.4427	7.09812e-10	ENSG00000244038	DDOST	-0.120394	5.87961e-06
ENSG00000147416	ATP6V1B2	0.531447	7.21837e-10	ENSG00000147416	ATP6V1B2	0.217414	1.48702e-06
ENSG00000169903	TM4SF4	-0.965721	7.54488e-10	ENSG00000169903	TM4SF4	-0.404804	4.29918e-47
ENSG00000164109	MAD2L1	-1.27562	8.36057e-10	ENSG00000164109	MAD2L1	0.295134	2.43648e-05
ENSG00000147869	CER1	-2.43038	8.40425e-10	ENSG00000147869	CER1	1.22524	4.62536e-07
ENSG00000187109	NAP1L1	-0.559066	8.51112e-10	ENSG00000187109	NAP1L1	0.107108	0.000230562
ENSG00000103335	PIEZO1	-0.704352	1.03423e-09	ENSG00000103335	PIEZO1	0.0843039	0.0234756
ENSG00000189057	FAM111B	-1.64605	1.10022e-09	ENSG00000189057	FAM111B	0.227805	0.00246398
ENSG00000113368	LMNB1	-1.50944	1.18966e-09	ENSG00000113368	LMNB1	0.246389	3.27444e-08
ENSG00000173852	DPY19L1	-0.764012	1.28339e-09	ENSG00000173852	DPY19L1	0.15538	0.000917491
ENSG00000182963	GJC1	-1.24109	1.31002e-09	ENSG00000182963	GJC1	0.415257	1.38536e-13
ENSG00000169679	BUB1	-1.24321	1.35758e-09	ENSG00000169679	BUB1	0.218046	0.00017527
ENSG00000137812	CASC5	-1.38906	1.67592e-09	ENSG00000137812	CASC5	0.179785	0.0027383
ENSG00000213694	S1PR3	-1.62184	1.82953e-09	ENSG00000213694	S1PR3	0.663735	4.79741e-06
ENSG00000013810	TACC3	-1.31715	1.90048e-09	ENSG00000013810	TACC3	0.141807	0.00781655
ENSG00000168496	FEN1	-1.03898	2.0144e-09	ENSG00000168496	FEN1	0.281161	1.6035e-06
ENSG00000119655	NPC2	0.43511	2.11359e-09	ENSG00000119655	NPC2	-0.107591	0.0153749
ENSG00000135346	CGA	-2.44173	2.12667e-09	ENSG00000135346	CGA	1.17514	1.04967e-07
ENSG00000169174	PCSK9	-0.88243	2.19261e-09	ENSG00000169174	PCSK9	-0.253519	1.87811e-07
ENSG00000066468	FGFR2	-1.11652	2.46612e-09	ENSG00000066468	FGFR2	-0.545599	1.94861e-44
ENSG00000138760	SCARB2	0.679005	2.9161e-09	ENSG00000138760	SCARB2	-0.136316	2.53472e-07
ENSG00000167460	TPM4	-0.40866	3.21849e-09	ENSG00000167460	TPM4	-0.0585683	0.0142572
ENSG00000108828	VAT1	0.588137	3.2388e-09	ENSG00000108828	VAT1	-0.154147	1.49198e-07
ENSG00000136450	SRSF1	-0.558613	3.41298e-09	ENSG00000136450	SRSF1	0.100713	0.00413847
ENSG00000103064	SLC7A6	-0.663274	3.42259e-09	ENSG00000103064	SLC7A6	0.188978	0.00101638
ENSG00000138623	SEMA7A	-1.24221	3.49938e-09	ENSG00000138623	SEMA7A	0.599619	9.78491e-12
ENSG00000134986	NREP	-0.909708	3.6045e-09	ENSG00000134986	NREP	-0.120226	0.0207956
ENSG00000034063	UHRF1	-1.5598	3.91094e-09	ENSG00000034063	UHRF1	0.244279	0.00241489
ENSG00000030582	GRN	0.727818	4.13248e-09	ENSG00000030582	GRN	-0.253264	9.52054e-24
ENSG00000146416	AIG1	0.546557	4.1732e-09	ENSG00000146416	AIG1	-0.132699	0.0351237
ENSG00000137312	FLOT1	0.517801	4.3163e-09	ENSG00000137312	FLOT1	-0.11574	0.0176107
ENSG00000164134	NAA15	-0.529793	4.61211e-09	ENSG00000164134	NAA15	0.12815	0.00622301
ENSG00000123219	CENPK	-1.35495	4.61385e-09	ENSG00000123219	CENPK	0.330575	0.000776942
ENSG00000111206	FOXM1	-1.33069	5.15351e-09	ENSG00000111206	FOXM1	0.329076	1.00444e-10
ENSG00000130522	JUND	0.792143	5.4792e-09	ENSG00000130522	JUND	-0.188706	0.0187406
ENSG00000118137	APOA1	0.826486	5.75367e-09	ENSG00000118137	APOA1	1.67749	2.79875e-16
ENSG00000003147	ICA1	0.57654	6.16914e-09	ENSG00000003147	ICA1	-0.157532	0.0106635
ENSG00000075702	WDR62	-1.3363	6.18545e-09	ENSG00000075702	WDR62	0.207278	0.0176155
ENSG00000058262	SEC61A1	0.414697	6.366e-09	ENSG00000058262	SEC61A1	-0.104625	3.89063e-06
ENSG00000051341	POLQ	-1.35226	6.4413e-09	ENSG00000051341	POLQ	0.318036	3.58895e-05
ENSG00000189159	HN1	-0.39581	6.56709e-09	ENSG00000189159	HN1	0.102053	0.00381652
ENSG00000171451	DSEL	-0.986491	6.82804e-09	ENSG00000171451	DSEL	-0.362337	9.35154e-07
ENSG00000145113	MUC4	1.43377	7.19418e-09	ENSG00000145113	MUC4	-0.376601	1.68678e-07
ENSG00000164733	CTSB	0.655581	7.20977e-09	ENSG00000164733	CTSB	0.0753747	0.00804705
ENSG00000078401	EDN1	-1.12092	7.22787e-09	ENSG00000078401	EDN1	0.163092	0.01124
ENSG00000162493	PDPN	-1.40866	8.04256e-09	ENSG00000162493	PDPN	0.155335	0.0305867
ENSG00000087586	AURKA	-0.922987	8.08529e-09	ENSG00000087586	AURKA	0.221134	0.000510197
ENSG00000165905	GYLTL1B	-0.994853	8.24925e-09	ENSG00000165905	GYLTL1B	0.13793	0.0487905
ENSG00000167861	HID1	0.635745	9.50548e-09	ENSG00000167861	HID1	-0.153497	0.000781575
ENSG00000112742	TTK	-1.45025	9.99006e-09	ENSG00000112742	TTK	0.192126	0.0068343
ENSG00000110693	SOX6	-0.788288	1.00959e-08	ENSG00000110693	SOX6	-0.132743	0.0282354
ENSG00000117519	CNN3	-0.694866	1.04151e-08	ENSG00000117519	CNN3	0.0863027	0.0124266
ENSG00000152818	UTRN	-0.49375	1.05677e-08	ENSG00000152818	UTRN	0.0998447	0.000234318
ENSG00000198715	C1orf85	0.520823	1.16561e-08	ENSG00000198715	C1orf85	-0.18322	3.81695e-06
ENSG00000122952	ZWINT	-1.19187	1.17505e-08	ENSG00000122952	ZWINT	0.204886	0.00013435
ENSG00000150991	UBC	0.777909	1.29174e-08	ENSG00000150991	UBC	-0.106121	0.000608882
ENSG00000133119	RFC3	-1.27883	1.31356e-08	ENSG00000133119	RFC3	0.212945	0.00817293
ENSG00000156970	BUB1B	-1.34269	1.33205e-08	ENSG00000156970	BUB1B	0.290986	1.04847e-05
ENSG00000142156	COL6A1	0.797678	1.36758e-08	ENSG00000142156	COL6A1	-0.240183	3.10536e-09
ENSG00000167191	GPRC5B	-0.71451	1.39462e-08	ENSG00000167191	GPRC5B	0.264251	1.38003e-08
ENSG00000148053	NTRK2	-2.30983	1.4755e-08	ENSG00000148053	NTRK2	1.08433	0.000244002
ENSG00000171243	SOSTDC1	-2.04518	1.51728e-08	ENSG00000171243	SOSTDC1	-0.67288	1.39393e-06
ENSG00000110244	APOA4	0.837123	1.53397e-08	ENSG00000110244	APOA4	1.54275	3.37405e-08
ENSG00000101974	ATP11C	-0.679095	1.70097e-08	ENSG00000101974	ATP11C	0.575947	1.09185e-20
ENSG00000090889	KIF4A	-1.25183	1.70115e-08	ENSG00000090889	KIF4A	0.31662	9.07504e-06
ENSG00000182054	IDH2	-0.491819	1.7862e-08	ENSG00000182054	IDH2	-0.231902	1.70853e-11
ENSG00000139725	RHOF	0.787919	1.91908e-08	ENSG00000139725	RHOF	0.11572	0.0265166
ENSG00000163535	SGOL2	-1.33431	1.93633e-08	ENSG00000163535	SGOL2	0.310578	0.000212386
ENSG00000100311	PDGFB	-1.022	1.94065e-08	ENSG00000100311	PDGFB	0.586897	2.81507e-13
ENSG00000117632	STMN1	-0.914699	2.04364e-08	ENSG00000117632	STMN1	0.19392	3.18159e-12
ENSG00000167106	FAM102A	0.513216	2.04364e-08	ENSG00000167106	FAM102A	-0.154901	0.000975608
ENSG00000198171	DDRGK1	0.475597	2.08513e-08	ENSG00000198171	DDRGK1	-0.120795	0.0269414
ENSG00000080618	CPB2	-2.52071	2.15946e-08	ENSG00000080618	CPB2	-0.907777	2.21255e-37
ENSG00000100297	MCM5	-1.05055	2.33841e-08	ENSG00000100297	MCM5	0.167899	0.00329773
ENSG00000196562	SULF2	-0.427238	2.43514e-08	ENSG00000196562	SULF2	0.476125	6.11523e-24
ENSG00000166451	CENPN	-0.953538	2.45163e-08	ENSG00000166451	CENPN	0.195721	0.0133325
ENSG00000156508	EEF1A1	0.429405	2.48898e-08	ENSG00000156508	EEF1A1	-0.0556396	0.0264623
ENSG00000186871	ERCC6L	-1.52875	2.54116e-08	ENSG00000186871	ERCC6L	0.183965	0.027458
ENSG00000240241	RP11-314M24.1	-1.88777	2.61626e-08	ENSG00000240241	RP11-314M24.1	-0.814152	4.0319e-09
ENSG00000080493	SLC4A4	-1.41052	2.62075e-08	ENSG00000080493	SLC4A4	-0.418226	1.31659e-27
ENSG00000188153	COL4A5	-0.455752	2.6297e-08	ENSG00000188153	COL4A5	-0.151336	2.90383e-12
ENSG00000138413	IDH1	0.57201	2.7706e-08	ENSG00000138413	IDH1	-0.13659	8.6511e-07
ENSG00000157456	CCNB2	-1.30489	2.80779e-08	ENSG00000157456	CCNB2	0.202098	0.00136906
ENSG00000165304	MELK	-0.956073	3.09082e-08	ENSG00000165304	MELK	0.147807	0.010615
ENSG00000123485	HJURP	-1.2927	3.14074e-08	ENSG00000123485	HJURP	0.143374	0.0282123
ENSG00000204628	GNB2L1	0.365265	3.15588e-08	ENSG00000204628	GNB2L1	-0.0924234	3.90052e-06
ENSG00000185591	SP1	0.523015	3.31068e-08	ENSG00000185591	SP1	-0.143451	2.19417e-05
ENSG00000196542	SPTSSB	-1.38831	3.37024e-08	ENSG00000196542	SPTSSB	0.304158	4.14849e-05
ENSG00000129195	FAM64A	-1.65765	3.83051e-08	ENSG00000129195	FAM64A	0.178915	0.0328623
ENSG00000086015	MAST2	0.421119	3.84889e-08	ENSG00000086015	MAST2	0.127756	0.0107488
ENSG00000096070	BRPF3	0.417718	3.87789e-08	ENSG00000096070	BRPF3	0.177514	0.000528729
ENSG00000014138	POLA2	-0.817999	3.92426e-08	ENSG00000014138	POLA2	0.160828	0.0242453
ENSG00000167325	RRM1	-0.991831	3.9916e-08	ENSG00000167325	RRM1	0.199274	1.31689e-06
ENSG00000093134	VNN3	1.91498	4.09719e-08	ENSG00000093134	VNN3	-0.251357	0.00560821
ENSG00000124225	PMEPA1	-0.933175	4.17234e-08	ENSG00000124225	PMEPA1	0.17424	0.00151746
ENSG00000147403	RPL10	0.357671	4.52733e-08	ENSG00000147403	RPL10	-0.0872205	0.000261977
ENSG00000183853	KIRREL	-0.779389	4.70373e-08	ENSG00000183853	KIRREL	0.125664	0.00164675
ENSG00000040275	SPDL1	-0.851178	5.28941e-08	ENSG00000040275	SPDL1	0.230555	0.00105146
ENSG00000160685	ZBTB7B	0.524354	5.32964e-08	ENSG00000160685	ZBTB7B	-0.189917	0.00082967
ENSG00000130816	DNMT1	-0.710896	5.56426e-08	ENSG00000130816	DNMT1	0.155624	4.25086e-05
ENSG00000175061	FAM211A-AS1	0.449063	5.69445e-08	ENSG00000175061	FAM211A-AS1	-0.107908	0.000455595
ENSG00000104368	PLAT	-2.0425	5.70761e-08	ENSG00000104368	PLAT	-0.67222	1.32477e-17
ENSG00000178999	AURKB	-1.38379	6.82223e-08	ENSG00000178999	AURKB	0.141337	0.0371162
ENSG00000236039	AC019117.2	1.65743	6.91606e-08	ENSG00000236039	AC019117.2	-0.426156	0.0128553
ENSG00000164403	SHROOM1	0.749132	7.21955e-08	ENSG00000164403	SHROOM1	-0.256759	0.00344302
ENSG00000003137	CYP26B1	-1.98278	8.13536e-08	ENSG00000003137	CYP26B1	-0.236815	0.0262704
ENSG00000228716	DHFR	-1.01993	8.32982e-08	ENSG00000228716	DHFR	0.131363	0.0472227
ENSG00000113657	DPYSL3	-1.00031	8.72057e-08	ENSG00000113657	DPYSL3	1.25835	2.85952e-93
ENSG00000144354	CDCA7	-1.46215	9.01438e-08	ENSG00000144354	CDCA7	0.20193	0.0173677
ENSG00000139174	PRICKLE1	-1.46833	9.68733e-08	ENSG00000139174	PRICKLE1	0.369494	0.00519692
ENSG00000197565	COL4A6	-0.742371	9.73009e-08	ENSG00000197565	COL4A6	-0.133074	6.75795e-05
ENSG00000140525	FANCI	-1.11836	9.88498e-08	ENSG00000140525	FANCI	0.192425	7.41467e-05
ENSG00000125991	ERGIC3	0.397468	1.00405e-07	ENSG00000125991	ERGIC3	-0.0700535	0.0379951
ENSG00000197299	BLM	-1.3196	1.02023e-07	ENSG00000197299	BLM	0.190441	0.0194647
ENSG00000007237	GAS7	-0.840934	1.04202e-07	ENSG00000007237	GAS7	0.170282	0.0135785
ENSG00000105707	HPN	0.621978	1.05967e-07	ENSG00000105707	HPN	0.196668	0.000139564
ENSG00000196954	CASP4	0.817028	1.17282e-07	ENSG00000196954	CASP4	-0.562358	1.87728e-20
ENSG00000113273	ARSB	-0.532225	1.18103e-07	ENSG00000113273	ARSB	0.173294	0.00622616
ENSG00000138759	FRAS1	-0.466017	1.18547e-07	ENSG00000138759	FRAS1	-0.110497	1.8712e-05
ENSG00000154839	SKA1	-1.36042	1.25363e-07	ENSG00000154839	SKA1	0.2105	0.0147535
ENSG00000169347	GP2	-2.12081	1.27335e-07	ENSG00000169347	GP2	-1.23679	3.77883e-95
ENSG00000087077	TRIP6	-0.545088	1.32447e-07	ENSG00000087077	TRIP6	-0.143735	0.0134749
ENSG00000105855	ITGB8	-0.841775	1.42878e-07	ENSG00000105855	ITGB8	0.471775	6.66942e-25
ENSG00000128594	LRRC4	0.769186	1.44662e-07	ENSG00000128594	LRRC4	0.45491	0.0026907
ENSG00000121440	PDZRN3	-1.95366	1.46383e-07	ENSG00000121440	PDZRN3	0.257039	0.0425236
ENSG00000087111	PIGS	0.379009	1.48356e-07	ENSG00000087111	PIGS	-0.140945	4.7471e-05
ENSG00000174705	SH3PXD2B	-0.680396	1.52901e-07	ENSG00000174705	SH3PXD2B	0.120776	0.00202218
ENSG00000101210	EEF1A2	1.22348	1.63192e-07	ENSG00000101210	EEF1A2	-0.691755	8.36959e-11
ENSG00000235162	C12orf75	-0.412865	1.63192e-07	ENSG00000235162	C12orf75	-0.311782	6.63359e-12
ENSG00000149554	CHEK1	-1.15662	1.67392e-07	ENSG00000149554	CHEK1	0.254161	0.000321806
ENSG00000184730	APOBR	1.27542	1.69232e-07	ENSG00000184730	APOBR	0.297927	0.039742
ENSG00000117020	AKT3	-1.36404	1.72796e-07	ENSG00000117020	AKT3	0.304232	0.00367334
ENSG00000006634	DBF4	-0.874791	1.78043e-07	ENSG00000006634	DBF4	0.172005	0.0280842
ENSG00000105835	NAMPT	0.800405	1.81069e-07	ENSG00000105835	NAMPT	-0.53549	1.13634e-49
ENSG00000065809	FAM107B	0.446604	1.81523e-07	ENSG00000065809	FAM107B	0.16628	3.41252e-05
ENSG00000126218	F10	0.833567	1.81523e-07	ENSG00000126218	F10	0.337101	0.0121626
ENSG00000049323	LTBP1	-0.557817	1.85313e-07	ENSG00000049323	LTBP1	0.810828	2.11377e-51
ENSG00000185624	P4HB	0.513802	1.89376e-07	ENSG00000185624	P4HB	-0.139051	1.22108e-10
ENSG00000172794	RAB37	0.806172	2.12156e-07	ENSG00000172794	RAB37	-0.37854	0.000448203
ENSG00000138074	SLC5A6	-0.570632	2.16859e-07	ENSG00000138074	SLC5A6	0.181284	0.000182974
ENSG00000115221	ITGB6	-0.989366	2.24618e-07	ENSG00000115221	ITGB6	0.257468	1.57114e-16
ENSG00000125734	GPR108	0.411767	2.33397e-07	ENSG00000125734	GPR108	-0.169479	8.33756e-05
ENSG00000084774	CAD	-0.591007	2.41403e-07	ENSG00000084774	CAD	0.101644	0.0411056
ENSG00000118960	HS1BP3	0.552861	2.4485e-07	ENSG00000118960	HS1BP3	-0.294927	1.44626e-05
ENSG00000148019	CEP78	-1.01523	2.48463e-07	ENSG00000148019	CEP78	0.180998	0.00146611
ENSG00000166508	MCM7	-0.945669	2.48463e-07	ENSG00000166508	MCM7	0.316203	3.72484e-17
ENSG00000145604	SKP2	-0.650478	2.56404e-07	ENSG00000145604	SKP2	0.21046	0.000520449
ENSG00000079616	KIF22	-0.812671	2.64105e-07	ENSG00000079616	KIF22	0.181399	0.00199274
ENSG00000164611	PTTG1	-1.14524	2.64105e-07	ENSG00000164611	PTTG1	0.120965	0.0440356
ENSG00000118257	NRP2	-1.2826	2.87077e-07	ENSG00000118257	NRP2	0.29839	2.51141e-05
ENSG00000126016	AMOT	-0.826358	3.15588e-07	ENSG00000126016	AMOT	0.141321	0.00273309
ENSG00000150594	ADRA2A	-1.43315	3.17956e-07	ENSG00000150594	ADRA2A	-0.970228	8.1709e-13
ENSG00000115649	CNPPD1	0.53813	3.30122e-07	ENSG00000115649	CNPPD1	-0.158224	0.00430424
ENSG00000100033	PRODH	0.860638	3.46176e-07	ENSG00000100033	PRODH	0.280963	0.000374037
ENSG00000129116	PALLD	-1.03783	3.54591e-07	ENSG00000129116	PALLD	0.099993	0.0140364
ENSG00000247844	CCAT1	1.02105	3.60423e-07	ENSG00000247844	CCAT1	0.217335	0.0123614
ENSG00000206503	HLA-A	0.914859	3.60432e-07	ENSG00000206503	HLA-A	-0.258302	1.34575e-15
ENSG00000183856	IQGAP3	-1.01212	3.62436e-07	ENSG00000183856	IQGAP3	0.264012	4.79954e-07
ENSG00000140534	TICRR	-1.26245	3.62458e-07	ENSG00000140534	TICRR	0.143618	0.0452152
ENSG00000112118	MCM3	-0.854616	3.85378e-07	ENSG00000112118	MCM3	0.132152	0.000761942
ENSG00000180210	F2	0.81976	3.8605e-07	ENSG00000180210	F2	0.608309	6.76039e-08
ENSG00000211772	TRBC2	-3.31592	3.87531e-07	ENSG00000211772	TRBC2	0.756273	0.00022071
ENSG00000186185	KIF18B	-1.52763	3.99932e-07	ENSG00000186185	KIF18B	0.307671	2.56908e-05
ENSG00000110245	APOC3	0.765692	4.00794e-07	ENSG00000110245	APOC3	0.833421	0.00327644
ENSG00000135677	GNS	0.62275	4.02143e-07	ENSG00000135677	GNS	-0.0871955	0.000548161
ENSG00000104324	CPQ	0.691154	4.07848e-07	ENSG00000104324	CPQ	-0.584099	5.14591e-09
ENSG00000151276	MAGI1	-0.491069	4.3724e-07	ENSG00000151276	MAGI1	-0.104883	0.0202754
ENSG00000076864	RAP1GAP	0.544063	4.38709e-07	ENSG00000076864	RAP1GAP	-0.386902	6.25232e-12
ENSG00000008256	CYTH3	-0.65363	4.44412e-07	ENSG00000008256	CYTH3	0.162507	0.00654215
ENSG00000178882	FAM101A	0.648967	4.44412e-07	ENSG00000178882	FAM101A	0.436136	1.27284e-06
ENSG00000109084	TMEM97	-0.974783	4.48017e-07	ENSG00000109084	TMEM97	-0.231337	3.25801e-08
ENSG00000089472	HEPH	0.579916	4.81625e-07	ENSG00000089472	HEPH	0.290196	4.86428e-14
ENSG00000104763	ASAH1	0.470467	4.91992e-07	ENSG00000104763	ASAH1	-0.100042	0.000655675
ENSG00000182985	CADM1	-1.03665	4.91992e-07	ENSG00000182985	CADM1	0.347779	2.81973e-16
ENSG00000120306	CYSTM1	0.778175	4.9856e-07	ENSG00000120306	CYSTM1	-0.106113	0.0287471
ENSG00000168994	PXDC1	0.734741	5.17311e-07	ENSG00000168994	PXDC1	0.196781	0.00430565
ENSG00000182934	SRPR	0.302578	5.18669e-07	ENSG00000182934	SRPR	-0.238526	2.92571e-10
ENSG00000183963	SMTN	-1.03001	5.18669e-07	ENSG00000183963	SMTN	0.168985	0.00182436
ENSG00000099783	HNRNPM	-0.486948	5.37453e-07	ENSG00000099783	HNRNPM	0.0852384	0.00934566
ENSG00000106366	SERPINE1	-1.10985	5.37633e-07	ENSG00000106366	SERPINE1	0.738229	2.7332e-23
ENSG00000143401	ANP32E	-0.856985	5.54969e-07	ENSG00000143401	ANP32E	0.297454	1.29876e-09
ENSG00000129353	SLC44A2	-0.603144	5.67536e-07	ENSG00000129353	SLC44A2	-0.138119	3.83166e-06
ENSG00000142864	SERBP1	-0.370833	5.7334e-07	ENSG00000142864	SERBP1	0.220884	2.65232e-15
ENSG00000166803	KIAA0101	-1.37997	5.74828e-07	ENSG00000166803	KIAA0101	0.181124	0.0352114
ENSG00000132646	PCNA	-0.805576	5.8094e-07	ENSG00000132646	PCNA	0.116787	0.00941612
ENSG00000076513	ANKRD13A	0.400246	5.9531e-07	ENSG00000076513	ANKRD13A	-0.288246	3.09807e-08
ENSG00000165556	CDX2	0.645515	6.00548e-07	ENSG00000165556	CDX2	0.131143	0.0462329
ENSG00000119138	KLF9	0.882801	6.01079e-07	ENSG00000119138	KLF9	-0.151437	0.0355729
ENSG00000184445	KNTC1	-0.908426	6.05047e-07	ENSG00000184445	KNTC1	0.138899	0.00940372
ENSG00000173905	GOLIM4	-0.443437	6.10272e-07	ENSG00000173905	GOLIM4	0.105157	0.0496691
ENSG00000113249	HAVCR1	-0.708337	6.11127e-07	ENSG00000113249	HAVCR1	0.176612	0.0443285
ENSG00000105373	GLTSCR2	0.394445	6.30775e-07	ENSG00000105373	GLTSCR2	-0.162237	0.00141818
ENSG00000132142	ACACA	-0.598047	6.48126e-07	ENSG00000132142	ACACA	-0.0788983	0.0150309
ENSG00000136205	TNS3	-0.530442	6.64966e-07	ENSG00000136205	TNS3	0.142887	1.90004e-05
ENSG00000147050	KDM6A	-0.465612	6.7706e-07	ENSG00000147050	KDM6A	0.111485	0.00176576
ENSG00000134222	PSRC1	-1.11134	7.10613e-07	ENSG00000134222	PSRC1	0.209523	0.0121939
ENSG00000204592	HLA-E	1.06643	7.37281e-07	ENSG00000204592	HLA-E	-0.205378	1.79255e-07
ENSG00000152104	PTPN14	-0.684288	7.45505e-07	ENSG00000152104	PTPN14	-0.12028	0.0132502
ENSG00000174567	GOLT1A	0.803856	7.50029e-07	ENSG00000174567	GOLT1A	-0.347913	0.00137033
ENSG00000120725	SIL1	0.379405	7.60184e-07	ENSG00000120725	SIL1	-0.164542	0.0020433
ENSG00000157110	RBPMS	-0.535284	7.73765e-07	ENSG00000157110	RBPMS	-0.22529	9.22029e-10
ENSG00000069275	NUCKS1	-0.646855	8.53501e-07	ENSG00000069275	NUCKS1	0.127115	1.56163e-05
ENSG00000260916	CCPG1	1.0185	8.95385e-07	ENSG00000260916	CCPG1	-0.248963	0.00388566
ENSG00000085840	ORC1	-1.1272	9.37589e-07	ENSG00000085840	ORC1	0.175514	0.0281984
ENSG00000168488	ATXN2L	0.461785	9.56932e-07	ENSG00000168488	ATXN2L	0.104275	0.00871986
ENSG00000119125	GDA	0.734888	1.11666e-06	ENSG00000119125	GDA	-0.389544	1.54356e-09
ENSG00000198074	AKR1B10	1.66624	1.15418e-06	ENSG00000198074	AKR1B10	-0.228735	0.00543851
ENSG00000125844	RRBP1	0.633887	1.16297e-06	ENSG00000125844	RRBP1	-0.111044	5.83309e-06
ENSG00000076382	SPAG5	-0.946043	1.1774e-06	ENSG00000076382	SPAG5	0.322367	6.85924e-08
ENSG00000198176	TFDP1	-0.484556	1.17852e-06	ENSG00000198176	TFDP1	0.139755	0.00103944
ENSG00000198554	WDHD1	-1.07004	1.18093e-06	ENSG00000198554	WDHD1	0.201969	0.00445204
ENSG00000108219	TSPAN14	-0.498009	1.21613e-06	ENSG00000108219	TSPAN14	0.120615	0.000101949
ENSG00000146592	CREB5	-0.930754	1.21613e-06	ENSG00000146592	CREB5	-0.202678	0.00701392
ENSG00000196159	FAT4	-1.09769	1.26358e-06	ENSG00000196159	FAT4	-0.858197	7.93432e-20
ENSG00000111275	ALDH2	0.568888	1.26988e-06	ENSG00000111275	ALDH2	-0.107074	0.0322533
ENSG00000135048	TMEM2	-0.476728	1.27317e-06	ENSG00000135048	TMEM2	-0.083364	0.000693124
ENSG00000177459	C8orf47	-1.02552	1.27988e-06	ENSG00000177459	C8orf47	-0.421304	1.34078e-08
ENSG00000166888	STAT6	0.512607	1.29416e-06	ENSG00000166888	STAT6	-0.150395	1.53552e-06
ENSG00000112081	SRSF3	-0.458108	1.29872e-06	ENSG00000112081	SRSF3	0.101249	0.00095904
ENSG00000186081	KRT5	-2.60251	1.43779e-06	ENSG00000186081	KRT5	-0.315048	3.08571e-15
ENSG00000129103	SUMF2	0.36222	1.48611e-06	ENSG00000129103	SUMF2	-0.280951	3.69345e-17
ENSG00000144642	RBMS3	-0.893605	1.49517e-06	ENSG00000144642	RBMS3	-0.272103	0.00235634
ENSG00000175166	PSMD2	-0.316474	1.5741e-06	ENSG00000175166	PSMD2	0.0782501	0.00755296
ENSG00000162769	FLVCR1	-0.61187	1.67593e-06	ENSG00000162769	FLVCR1	0.303265	9.24425e-07
ENSG00000069956	MAPK6	0.441066	1.68593e-06	ENSG00000069956	MAPK6	0.106715	0.00767731
ENSG00000088899	LZTS3	0.408793	1.70593e-06	ENSG00000088899	LZTS3	-0.175632	0.00391706
ENSG00000149503	INCENP	-0.742776	1.86986e-06	ENSG00000149503	INCENP	0.140773	0.0213835
ENSG00000138131	LOXL4	-1.25297	1.89459e-06	ENSG00000138131	LOXL4	0.214332	8.65568e-06
ENSG00000107984	DKK1	-1.11165	1.93334e-06	ENSG00000107984	DKK1	0.287518	2.16559e-08
ENSG00000163393	SLC22A15	0.751452	1.99405e-06	ENSG00000163393	SLC22A15	-0.310169	0.000107997
ENSG00000177666	PNPLA2	0.420792	2.02536e-06	ENSG00000177666	PNPLA2	-0.199954	0.00129309
ENSG00000198758	EPS8L3	0.663538	2.02986e-06	ENSG00000198758	EPS8L3	-0.162205	0.00457371
ENSG00000100345	MYH9	-0.443746	2.07706e-06	ENSG00000100345	MYH9	-0.10213	8.72103e-05
ENSG00000105402	NAPA	0.707374	2.10842e-06	ENSG00000105402	NAPA	-0.149808	0.0010416
ENSG00000166226	CCT2	-0.403707	2.1148e-06	ENSG00000166226	CCT2	0.0743832	0.0402478
ENSG00000226733	RP11-397G17.1	-1.95818	2.11637e-06	ENSG00000226733	RP11-397G17.1	-0.431021	0.00432288
ENSG00000039560	RAI14	-0.417983	2.13647e-06	ENSG00000039560	RAI14	0.136188	0.000437709
ENSG00000152127	MGAT5	-0.498656	2.1551e-06	ENSG00000152127	MGAT5	0.077713	0.0409281
ENSG00000115904	SOS1	0.653956	2.15845e-06	ENSG00000115904	SOS1	0.200191	1.75783e-06
ENSG00000100985	MMP9	-3.6622	2.18273e-06	ENSG00000100985	MMP9	0.61611	0.000778739
ENSG00000152234	ATP5A1	-0.292687	2.23083e-06	ENSG00000152234	ATP5A1	-0.0665343	0.0226341
ENSG00000109610	SOD3	-0.871447	2.24822e-06	ENSG00000109610	SOD3	-0.298944	0.00737406
ENSG00000154760	SLFN13	-1.01513	2.2623e-06	ENSG00000154760	SLFN13	-0.147187	0.0108728
ENSG00000134762	DSC3	-1.27317	2.30441e-06	ENSG00000134762	DSC3	-0.247036	4.15117e-06
ENSG00000127863	TNFRSF19	-2.27496	2.36102e-06	ENSG00000127863	TNFRSF19	0.763716	4.62488e-46
ENSG00000162433	AK4	-0.397147	2.36475e-06	ENSG00000162433	AK4	0.113411	0.0342059
ENSG00000122779	TRIM24	-0.516824	2.41734e-06	ENSG00000122779	TRIM24	0.245032	6.66114e-10
ENSG00000056558	TRAF1	-0.916004	2.61595e-06	ENSG00000056558	TRAF1	0.198327	0.0439966
ENSG00000189403	HMGB1	-0.66578	2.67419e-06	ENSG00000189403	HMGB1	0.136559	5.09547e-05
ENSG00000104549	SQLE	-0.354358	2.72021e-06	ENSG00000104549	SQLE	-0.0678007	0.0482945
ENSG00000176978	DPP7	0.398488	2.72021e-06	ENSG00000176978	DPP7	-0.232735	0.000163841
ENSG00000198521	ZNF43	-0.670582	2.72021e-06	ENSG00000198521	ZNF43	0.166621	0.0106466
ENSG00000163808	KIF15	-1.37456	2.73035e-06	ENSG00000163808	KIF15	0.200293	0.0114851
ENSG00000128342	LIF	-0.828715	2.76267e-06	ENSG00000128342	LIF	-0.541276	2.35615e-32
ENSG00000086548	CEACAM6	0.715932	2.80285e-06	ENSG00000086548	CEACAM6	0.18733	3.7265e-12
ENSG00000100219	XBP1	0.593667	2.83377e-06	ENSG00000100219	XBP1	-0.387293	3.46517e-37
ENSG00000101412	E2F1	-1.20495	2.92398e-06	ENSG00000101412	E2F1	0.255534	0.00392457
ENSG00000125484	GTF3C4	-0.440756	3.03015e-06	ENSG00000125484	GTF3C4	0.102299	0.0356346
ENSG00000082438	COBLL1	0.439575	3.23905e-06	ENSG00000082438	COBLL1	-0.175075	0.00012958
ENSG00000119888	EPCAM	0.588272	3.29037e-06	ENSG00000119888	EPCAM	0.129152	2.75789e-07
ENSG00000003056	M6PR	0.317223	3.38701e-06	ENSG00000003056	M6PR	-0.100236	0.00514407
ENSG00000081041	CXCL2	-0.970429	3.38701e-06	ENSG00000081041	CXCL2	0.0923516	0.041685
ENSG00000173210	ABLIM3	0.784789	3.53072e-06	ENSG00000173210	ABLIM3	-0.374047	3.87526e-05
ENSG00000076770	MBNL3	-0.929291	3.58236e-06	ENSG00000076770	MBNL3	0.287042	3.27927e-10
ENSG00000135476	ESPL1	-1.25879	3.61407e-06	ENSG00000135476	ESPL1	0.316749	7.68445e-06
ENSG00000071082	RPL31	0.295279	3.66088e-06	ENSG00000071082	RPL31	-0.12001	0.000548161
ENSG00000135404	CD63	0.462589	3.88927e-06	ENSG00000135404	CD63	-0.105844	1.66701e-05
ENSG00000171227	TMEM37	0.820862	4.09486e-06	ENSG00000171227	TMEM37	-0.152389	0.00787628
ENSG00000138346	DNA2	-1.08337	4.10907e-06	ENSG00000138346	DNA2	0.173681	0.023108
ENSG00000146950	SHROOM2	-0.554343	4.14496e-06	ENSG00000146950	SHROOM2	0.355545	2.25872e-12
ENSG00000196584	XRCC2	-1.19998	4.20353e-06	ENSG00000196584	XRCC2	0.360704	0.000256276
ENSG00000101311	FERMT1	-0.658751	4.22096e-06	ENSG00000101311	FERMT1	0.331601	5.419e-06
ENSG00000023171	GRAMD1B	0.861767	4.24839e-06	ENSG00000023171	GRAMD1B	-0.329284	0.0167865
ENSG00000253729	PRKDC	-0.559436	4.4573e-06	ENSG00000253729	PRKDC	0.138976	9.60946e-08
ENSG00000189077	TMEM120A	0.581124	4.81717e-06	ENSG00000189077	TMEM120A	-0.16873	0.028422
ENSG00000128059	PPAT	-0.720742	4.83107e-06	ENSG00000128059	PPAT	0.205015	0.00682128
ENSG00000007968	E2F2	-1.22188	4.8911e-06	ENSG00000007968	E2F2	0.28847	0.0112227
ENSG00000159461	AMFR	0.353234	5.06881e-06	ENSG00000159461	AMFR	-0.0974978	0.0269414
ENSG00000198203	SULT1C2	1.01554	5.16528e-06	ENSG00000198203	SULT1C2	-0.70131	2.12142e-13
ENSG00000135452	TSPAN31	0.531598	5.25798e-06	ENSG00000135452	TSPAN31	-0.171819	0.00494966
ENSG00000198774	RASSF9	-1.00292	5.30124e-06	ENSG00000198774	RASSF9	-0.181284	0.0248875
ENSG00000167123	CERCAM	-0.584353	5.86597e-06	ENSG00000167123	CERCAM	-0.102674	0.0427162
ENSG00000133216	EPHB2	-0.648334	5.90319e-06	ENSG00000133216	EPHB2	-0.101394	0.0289485
ENSG00000150768	DLAT	-0.420453	5.92839e-06	ENSG00000150768	DLAT	0.230453	2.954e-07
ENSG00000170779	CDCA4	-0.806206	5.99531e-06	ENSG00000170779	CDCA4	0.178916	0.017381
ENSG00000100897	DCAF11	0.414369	6.05815e-06	ENSG00000100897	DCAF11	-0.208314	0.000256276
ENSG00000105289	TJP3	0.567026	6.15429e-06	ENSG00000105289	TJP3	-0.186581	0.00109142
ENSG00000096433	ITPR3	0.607172	6.43776e-06	ENSG00000096433	ITPR3	0.13033	7.15975e-05
ENSG00000198435	NRARP	-0.588745	6.49003e-06	ENSG00000198435	NRARP	-0.220983	0.00155935
ENSG00000189091	SF3B3	-0.393081	6.68355e-06	ENSG00000189091	SF3B3	0.0744549	0.0215398
ENSG00000171793	CTPS1	-0.49438	6.77716e-06	ENSG00000171793	CTPS1	0.210501	0.000605222
ENSG00000179841	AKAP5	-1.19902	7.00313e-06	ENSG00000179841	AKAP5	0.475533	0.00344059
ENSG00000005001	PRSS22	0.527236	7.08612e-06	ENSG00000005001	PRSS22	-0.143721	0.00176165
ENSG00000205683	DPF3	-1.37291	7.16539e-06	ENSG00000205683	DPF3	-0.192757	0.00730506
ENSG00000136811	ODF2	-0.568174	7.20891e-06	ENSG00000136811	ODF2	0.13372	0.014132
ENSG00000019505	SYT13	-0.718399	7.41379e-06	ENSG00000019505	SYT13	0.305861	0.00511779
ENSG00000132703	APCS	-3.38731	7.43178e-06	ENSG00000132703	APCS	-1.48261	2.69494e-19
ENSG00000197448	GSTK1	0.43177	7.77116e-06	ENSG00000197448	GSTK1	-0.151506	0.00014901
ENSG00000162407	PPAP2B	-0.453272	7.92508e-06	ENSG00000162407	PPAP2B	-0.666386	1.23699e-32
ENSG00000179163	FUCA1	0.518506	7.96294e-06	ENSG00000179163	FUCA1	-0.0998981	0.0280557
ENSG00000197635	DPP4	0.567477	8.17279e-06	ENSG00000197635	DPP4	-0.421153	3.99969e-08
ENSG00000140297	GCNT3	0.742841	8.20689e-06	ENSG00000140297	GCNT3	-0.160145	0.000279762
ENSG00000137710	RDX	-0.533635	8.45295e-06	ENSG00000137710	RDX	0.102592	0.00258945
ENSG00000130517	PGPEP1	0.479831	8.55902e-06	ENSG00000130517	PGPEP1	-0.127422	0.00144918
ENSG00000188554	NBR1	0.441746	8.57463e-06	ENSG00000188554	NBR1	-0.120973	0.000625292
ENSG00000127415	IDUA	0.604452	8.64623e-06	ENSG00000127415	IDUA	-0.187343	0.0317245
ENSG00000164032	H2AFZ	-0.45735	8.66201e-06	ENSG00000164032	H2AFZ	0.087305	0.0113675
ENSG00000138735	PDE5A	-0.870139	8.78496e-06	ENSG00000138735	PDE5A	-0.477288	3.31407e-19
ENSG00000104537	ANXA13	0.695193	9.02756e-06	ENSG00000104537	ANXA13	-0.744617	9.557e-18
ENSG00000114107	CEP70	-0.744342	9.5346e-06	ENSG00000114107	CEP70	-0.29117	4.15664e-06
ENSG00000149485	FADS1	-0.468508	9.74099e-06	ENSG00000149485	FADS1	-0.178289	5.41876e-12
ENSG00000106258	CYP3A5	0.824775	9.84803e-06	ENSG00000106258	CYP3A5	-0.650463	1.19327e-35
ENSG00000100749	VRK1	-0.752555	1.00292e-05	ENSG00000100749	VRK1	0.221751	0.00295423
ENSG00000146731	CCT6A	-0.313292	1.00755e-05	ENSG00000146731	CCT6A	0.133228	1.97339e-06
ENSG00000169129	AFAP1L2	-1.49718	1.02632e-05	ENSG00000169129	AFAP1L2	0.209639	0.0420894
ENSG00000100767	PAPLN	0.550714	1.02975e-05	ENSG00000100767	PAPLN	-0.220786	0.000564584
ENSG00000198561	CTNND1	0.333359	1.06027e-05	ENSG00000198561	CTNND1	-0.0836973	0.000509439
ENSG00000104218	CSPP1	-0.534826	1.10177e-05	ENSG00000104218	CSPP1	0.282818	0.00012346
ENSG00000102024	PLS3	-0.423457	1.11242e-05	ENSG00000102024	PLS3	0.06935	0.0119553
ENSG00000133657	ATP13A3	-0.478147	1.11242e-05	ENSG00000133657	ATP13A3	0.122168	0.000292934
ENSG00000087494	PTHLH	-1.49171	1.13346e-05	ENSG00000087494	PTHLH	-0.584105	3.83072e-21
ENSG00000169116	PARM1	0.614938	1.13346e-05	ENSG00000169116	PARM1	0.331466	2.22215e-14
ENSG00000184349	EFNA5	-0.570322	1.2122e-05	ENSG00000184349	EFNA5	-0.143524	0.0129565
ENSG00000182667	NTM	-1.60696	1.23533e-05	ENSG00000182667	NTM	-1.01183	0.000120175
ENSG00000088305	DNMT3B	-0.864283	1.27295e-05	ENSG00000088305	DNMT3B	0.190115	0.02005
ENSG00000158186	MRAS	-0.940383	1.33453e-05	ENSG00000158186	MRAS	0.293663	0.00257977
ENSG00000250606	PRSS3P2	1.989	1.40978e-05	ENSG00000250606	PRSS3P2	0.619111	3.55673e-06
ENSG00000059728	MXD1	0.913488	1.40986e-05	ENSG00000059728	MXD1	0.13403	0.0294937
ENSG00000119950	MXI1	0.7101	1.40986e-05	ENSG00000119950	MXI1	-0.234987	0.00486583
ENSG00000071537	SEL1L	0.437358	1.4108e-05	ENSG00000071537	SEL1L	0.0858313	0.0217921
ENSG00000163386	NBPF10	-0.622852	1.41351e-05	ENSG00000163386	NBPF10	-0.206476	0.00514407
ENSG00000164099	PRSS12	-0.879707	1.44478e-05	ENSG00000164099	PRSS12	-0.597882	5.64303e-23
ENSG00000136810	TXN	0.376595	1.4449e-05	ENSG00000136810	TXN	0.107501	0.00969147
ENSG00000153993	SEMA3D	-1.07873	1.4449e-05	ENSG00000153993	SEMA3D	0.359636	0.000410027
ENSG00000069849	ATP1B3	0.436133	1.45034e-05	ENSG00000069849	ATP1B3	0.25504	2.56189e-09
ENSG00000079689	SCGN	-0.744854	1.46839e-05	ENSG00000079689	SCGN	0.399534	1.25541e-06
ENSG00000177694	NAALADL2	-1.12686	1.47592e-05	ENSG00000177694	NAALADL2	-0.465108	5.00997e-09
ENSG00000143870	PDIA6	0.321329	1.49104e-05	ENSG00000143870	PDIA6	-0.0594218	0.0335263
ENSG00000101577	LPIN2	0.538712	1.50996e-05	ENSG00000101577	LPIN2	-0.141249	0.00422431
ENSG00000188549	C15orf52	-0.816875	1.62356e-05	ENSG00000188549	C15orf52	-0.788253	4.46625e-25
ENSG00000110841	PPFIBP1	-0.329953	1.69204e-05	ENSG00000110841	PPFIBP1	-0.226683	6.31873e-07
ENSG00000166900	STX3	0.44449	1.73231e-05	ENSG00000166900	STX3	0.364604	4.7314e-22
ENSG00000071246	VASH1	-1.19904	1.76015e-05	ENSG00000071246	VASH1	0.767041	1.22258e-11
ENSG00000084674	APOB	0.694045	1.76015e-05	ENSG00000084674	APOB	-0.188558	1.13157e-08
ENSG00000105971	CAV2	-0.729502	1.76015e-05	ENSG00000105971	CAV2	-0.108297	0.0363356
ENSG00000106853	PTGR1	0.572296	1.78544e-05	ENSG00000106853	PTGR1	0.362584	4.65938e-29
ENSG00000116209	TMEM59	0.502092	1.80182e-05	ENSG00000116209	TMEM59	-0.127973	0.000158566
ENSG00000106927	AMBP	0.569004	1.80807e-05	ENSG00000106927	AMBP	-0.557457	7.43233e-77
ENSG00000128791	TWSG1	-0.530277	1.83597e-05	ENSG00000128791	TWSG1	0.166625	0.00193281
ENSG00000196821	C6orf106	0.373435	1.83924e-05	ENSG00000196821	C6orf106	-0.194577	5.58406e-08
ENSG00000160949	TONSL	-0.80073	1.92135e-05	ENSG00000160949	TONSL	0.162978	0.0237154
ENSG00000129946	SHC2	0.556356	1.93061e-05	ENSG00000129946	SHC2	0.181961	0.00299281
ENSG00000143799	PARP1	-0.649531	1.97245e-05	ENSG00000143799	PARP1	0.148517	2.40668e-05
ENSG00000019186	CYP24A1	-1.50491	2.00094e-05	ENSG00000019186	CYP24A1	-0.177757	0.0219228
ENSG00000163659	TIPARP	0.774343	2.0336e-05	ENSG00000163659	TIPARP	-0.179819	0.000763144
ENSG00000112818	MEP1A	0.732241	2.05412e-05	ENSG00000112818	MEP1A	0.373133	8.46741e-05
ENSG00000107957	SH3PXD2A	0.416835	2.06631e-05	ENSG00000107957	SH3PXD2A	-0.251888	2.33043e-13
ENSG00000196878	LAMB3	0.532976	2.14527e-05	ENSG00000196878	LAMB3	0.06489	0.0146718
ENSG00000118271	TTR	0.718179	2.15485e-05	ENSG00000118271	TTR	0.562899	2.53378e-05
ENSG00000163430	FSTL1	-0.405205	2.19012e-05	ENSG00000163430	FSTL1	0.094207	0.00277511
ENSG00000179361	ARID3B	0.428559	2.23262e-05	ENSG00000179361	ARID3B	0.572881	1.22685e-11
ENSG00000164379	FOXQ1	0.959948	2.25175e-05	ENSG00000164379	FOXQ1	0.340556	0.00142815
ENSG00000188290	HES4	0.834149	2.25321e-05	ENSG00000188290	HES4	-0.219429	0.0201381
ENSG00000156976	EIF4A2	0.309655	2.29308e-05	ENSG00000156976	EIF4A2	-0.107852	0.000428197
ENSG00000164251	F2RL1	0.597586	2.34797e-05	ENSG00000164251	F2RL1	0.415492	1.47056e-37
ENSG00000117298	ECE1	0.551776	2.36347e-05	ENSG00000117298	ECE1	0.167784	2.3967e-09
ENSG00000074842	C19orf10	0.454862	2.4585e-05	ENSG00000074842	C19orf10	-0.128883	0.00700039
ENSG00000119946	CNNM1	-1.38708	2.56363e-05	ENSG00000119946	CNNM1	-0.503236	1.12023e-05
ENSG00000158874	APOA2	0.836963	2.59568e-05	ENSG00000158874	APOA2	0.385325	6.29115e-05
ENSG00000147100	SLC16A2	-0.509822	2.62928e-05	ENSG00000147100	SLC16A2	-0.150208	0.0150344
ENSG00000182492	BGN	-2.22779	2.69397e-05	ENSG00000182492	BGN	-0.393383	0.00158884
ENSG00000185022	MAFF	0.681106	2.79501e-05	ENSG00000185022	MAFF	-0.221202	0.000539564
ENSG00000137094	DNAJB5	-0.706586	2.85691e-05	ENSG00000137094	DNAJB5	0.355058	0.000976565
ENSG00000177084	POLE	-0.797532	2.85691e-05	ENSG00000177084	POLE	0.102313	0.0403647
ENSG00000233041	PHGR1	0.577964	2.91322e-05	ENSG00000233041	PHGR1	0.509256	0.0125059
ENSG00000130724	CHMP2A	0.374417	3.01259e-05	ENSG00000130724	CHMP2A	-0.104238	0.043567
ENSG00000183655	KLHL25	-0.555806	3.08012e-05	ENSG00000183655	KLHL25	0.16741	0.037017
ENSG00000130726	TRIM28	-0.379511	3.2178e-05	ENSG00000130726	TRIM28	0.0793948	0.0368052
ENSG00000151422	FER	-0.46861	3.26029e-05	ENSG00000151422	FER	0.152861	0.0127882
ENSG00000231500	RPS18	0.35748	3.30116e-05	ENSG00000231500	RPS18	-0.0976959	0.00011513
ENSG00000107829	FBXW4	0.384496	3.40344e-05	ENSG00000107829	FBXW4	-0.324883	8.02849e-06
ENSG00000010278	CD9	0.387661	3.41501e-05	ENSG00000010278	CD9	-0.131433	0.0138644
ENSG00000141526	SLC16A3	0.474592	3.42629e-05	ENSG00000141526	SLC16A3	-0.230389	3.48657e-09
ENSG00000142657	PGD	0.377981	3.43123e-05	ENSG00000142657	PGD	-0.0917868	0.000459612
ENSG00000197461	PDGFA	0.393997	3.66572e-05	ENSG00000197461	PDGFA	0.165483	0.021282
ENSG00000081320	STK17B	-0.667259	4.07835e-05	ENSG00000081320	STK17B	-0.189727	0.00696798
ENSG00000148848	ADAM12	-2.02535	4.08829e-05	ENSG00000148848	ADAM12	0.39798	0.0171286
ENSG00000111247	RAD51AP1	-1.15241	4.22884e-05	ENSG00000111247	RAD51AP1	0.198148	0.0167793
ENSG00000100418	DESI1	0.362114	4.23914e-05	ENSG00000100418	DESI1	0.266778	1.45898e-06
ENSG00000180801	ARSJ	-0.591933	4.26203e-05	ENSG00000180801	ARSJ	-0.432305	1.32919e-07
ENSG00000158427	TMSB15B	-0.976879	4.34416e-05	ENSG00000158427	TMSB15B	0.460402	5.54596e-06
ENSG00000033867	SLC4A7	-0.737879	4.34892e-05	ENSG00000033867	SLC4A7	-0.297762	9.24953e-14
ENSG00000173702	MUC13	0.784289	4.36219e-05	ENSG00000173702	MUC13	-0.390564	5.37895e-34
ENSG00000184697	CLDN6	-0.413458	4.48563e-05	ENSG00000184697	CLDN6	0.150974	3.178e-09
ENSG00000116954	RRAGC	0.581355	4.57334e-05	ENSG00000116954	RRAGC	0.123729	0.0413533
ENSG00000205426	KRT81	-1.70305	4.63672e-05	ENSG00000205426	KRT81	-1.26471	7.66344e-28
ENSG00000164266	SPINK1	0.475585	4.7954e-05	ENSG00000164266	SPINK1	0.288431	1.3042e-33
ENSG00000188582	PAQR9	-1.68636	4.79915e-05	ENSG00000188582	PAQR9	-0.434794	0.000214439
ENSG00000112796	ENPP5	0.460267	4.83788e-05	ENSG00000112796	ENPP5	-0.30013	3.32169e-05
ENSG00000166562	SEC11C	0.593395	4.89366e-05	ENSG00000166562	SEC11C	-0.148525	0.0139749
ENSG00000182326	C1S	0.806566	4.90326e-05	ENSG00000182326	C1S	-0.608104	7.21435e-14
ENSG00000135926	TMBIM1	0.581875	4.97792e-05	ENSG00000135926	TMBIM1	-0.148934	1.8645e-09
ENSG00000180879	SSR4	0.40031	5.03614e-05	ENSG00000180879	SSR4	-0.113653	0.00172019
ENSG00000166145	SPINT1	0.44914	5.08159e-05	ENSG00000166145	SPINT1	-0.116399	6.09867e-07
ENSG00000204385	SLC44A4	0.603665	5.08964e-05	ENSG00000204385	SLC44A4	0.207307	1.82779e-07
ENSG00000079459	FDFT1	-0.424297	5.11311e-05	ENSG00000079459	FDFT1	-0.201003	1.0877e-15
ENSG00000204525	HLA-C	0.887985	5.21605e-05	ENSG00000204525	HLA-C	-0.302224	1.30765e-17
ENSG00000073111	MCM2	-0.872923	5.23093e-05	ENSG00000073111	MCM2	0.121192	0.0217844
ENSG00000143815	LBR	-0.606333	5.52515e-05	ENSG00000143815	LBR	0.277252	5.51616e-11
ENSG00000112249	ASCC3	-0.385117	5.6212e-05	ENSG00000112249	ASCC3	0.127224	0.000977955
ENSG00000160948	VPS28	0.389023	5.6212e-05	ENSG00000160948	VPS28	-0.122638	0.0244705
ENSG00000112306	RPS12	0.289231	5.74326e-05	ENSG00000112306	RPS12	-0.0745203	0.0138085
ENSG00000106070	GRB10	0.450901	5.83684e-05	ENSG00000106070	GRB10	0.104058	0.0335948
ENSG00000153207	AHCTF1	-0.361017	5.84816e-05	ENSG00000153207	AHCTF1	0.185701	0.000209522
ENSG00000163814	CDCP1	0.461117	5.96055e-05	ENSG00000163814	CDCP1	-0.228233	8.72875e-08
ENSG00000124486	USP9X	-0.342113	6.05297e-05	ENSG00000124486	USP9X	-0.072731	0.00946561
ENSG00000140564	FURIN	-0.338555	6.09935e-05	ENSG00000140564	FURIN	0.171459	4.03962e-09
ENSG00000160447	PKN3	-0.781642	6.11977e-05	ENSG00000160447	PKN3	0.233289	0.0159719
ENSG00000180198	RCC1	-0.442566	6.11977e-05	ENSG00000180198	RCC1	0.191081	0.000252714
ENSG00000136490	LIMD2	-0.79591	6.13531e-05	ENSG00000136490	LIMD2	0.304395	0.000239118
ENSG00000176945	MUC20	0.766891	6.17634e-05	ENSG00000176945	MUC20	-0.925482	8.1125e-15
ENSG00000204899	MZT1	-0.759925	6.43437e-05	ENSG00000204899	MZT1	0.190409	0.0241979
ENSG00000183283	DAZAP2	0.373399	6.4635e-05	ENSG00000183283	DAZAP2	-0.114021	0.00128634
ENSG00000165732	DDX21	-0.30737	6.47978e-05	ENSG00000165732	DDX21	0.190494	7.96339e-07
ENSG00000183010	PYCR1	0.399262	6.47978e-05	ENSG00000183010	PYCR1	0.125175	0.0470819
ENSG00000082898	XPO1	-0.458023	6.60169e-05	ENSG00000082898	XPO1	0.0791719	0.0257615
ENSG00000254726	MEX3A	-0.600127	6.61213e-05	ENSG00000254726	MEX3A	0.243697	2.14676e-08
ENSG00000050426	LETMD1	0.449086	6.61547e-05	ENSG00000050426	LETMD1	-0.142978	0.0218488
ENSG00000256043	CTSO	0.440194	6.63269e-05	ENSG00000256043	CTSO	-0.21979	0.0132598
ENSG00000145476	CYP4V2	0.623577	6.73202e-05	ENSG00000145476	CYP4V2	-0.280152	1.09401e-05
ENSG00000188211	NCR3LG1	0.465127	6.76499e-05	ENSG00000188211	NCR3LG1	0.335184	8.02123e-05
ENSG00000170412	GPRC5C	0.416474	6.78818e-05	ENSG00000170412	GPRC5C	-0.173288	6.9498e-06
ENSG00000101938	CHRDL1	-1.92747	6.79994e-05	ENSG00000101938	CHRDL1	0.233733	0.033036
ENSG00000167658	EEF2	0.367118	6.93365e-05	ENSG00000167658	EEF2	-0.0988954	2.77519e-05
ENSG00000163581	SLC2A2	-0.51396	6.94991e-05	ENSG00000163581	SLC2A2	-0.199515	0.0202951
ENSG00000160211	G6PD	0.417619	7.04153e-05	ENSG00000160211	G6PD	-0.0857054	0.0286124
ENSG00000136710	CCDC115	0.432385	7.04257e-05	ENSG00000136710	CCDC115	-0.244612	0.000577618
ENSG00000143418	CERS2	0.315506	7.21906e-05	ENSG00000143418	CERS2	-0.0966338	0.00123791
ENSG00000042445	RETSAT	0.349768	7.33618e-05	ENSG00000042445	RETSAT	-0.278759	8.84126e-08
ENSG00000137673	MMP7	-1.52391	7.57923e-05	ENSG00000137673	MMP7	-0.35412	1.75159e-10
ENSG00000142541	RPL13A	0.258093	7.81339e-05	ENSG00000142541	RPL13A	-0.116687	2.24787e-08
ENSG00000128510	CPA4	-1.54356	7.91425e-05	ENSG00000128510	CPA4	-0.554404	8.66066e-11
ENSG00000113161	HMGCR	-0.303564	8.34328e-05	ENSG00000113161	HMGCR	-0.0822508	0.00562742
ENSG00000148143	ZNF462	-0.394225	8.41602e-05	ENSG00000148143	ZNF462	0.209399	0.000873798
ENSG00000165891	E2F7	-0.969981	8.4611e-05	ENSG00000165891	E2F7	0.309374	1.26768e-05
ENSG00000117724	CENPF	-1.39824	8.62119e-05	ENSG00000117724	CENPF	0.26008	1.08184e-11
ENSG00000130158	DOCK6	0.367541	8.88752e-05	ENSG00000130158	DOCK6	-0.125157	0.027453
ENSG00000187772	LIN28B	-0.741644	9.04279e-05	ENSG00000187772	LIN28B	0.796959	9.71956e-13
ENSG00000166794	PPIB	0.343382	9.09439e-05	ENSG00000166794	PPIB	-0.122978	8.17159e-08
ENSG00000170962	PDGFD	-0.989844	9.21702e-05	ENSG00000170962	PDGFD	-0.693865	1.52891e-39
ENSG00000197321	SVIL	-0.36778	9.21752e-05	ENSG00000197321	SVIL	0.266694	9.09447e-21
ENSG00000205220	PSMB10	0.722448	9.38582e-05	ENSG00000205220	PSMB10	-0.266803	0.0247656
ENSG00000107521	HPS1	0.354739	9.41128e-05	ENSG00000107521	HPS1	-0.164834	0.00416447
ENSG00000128298	BAIAP2L2	0.753231	9.41128e-05	ENSG00000128298	BAIAP2L2	-0.777475	7.08478e-13
ENSG00000198736	MSRB1	0.466406	9.58079e-05	ENSG00000198736	MSRB1	-0.133052	0.0438837
ENSG00000035862	TIMP2	0.539601	9.8233e-05	ENSG00000035862	TIMP2	-0.159932	3.69398e-06
ENSG00000176153	GPX2	0.706053	9.87814e-05	ENSG00000176153	GPX2	-0.103237	0.00483096
ENSG00000094755	GABRP	-2.10595	9.98709e-05	ENSG00000094755	GABRP	-0.884645	3.46574e-14
ENSG00000133639	BTG1	0.459377	0.000104624	ENSG00000133639	BTG1	-0.15199	3.63705e-06
ENSG00000137642	SORL1	0.40921	0.000105839	ENSG00000137642	SORL1	0.0833798	0.0363138
ENSG00000079246	XRCC5	-0.28527	0.000106187	ENSG00000079246	XRCC5	0.0683078	0.011288
ENSG00000074696	PTPLAD1	-0.441384	0.000106349	ENSG00000074696	PTPLAD1	0.161483	1.92436e-06
ENSG00000128050	PAICS	-0.499471	0.000110183	ENSG00000128050	PAICS	0.118783	0.000284771
ENSG00000187741	FANCA	-1.00239	0.000111611	ENSG00000187741	FANCA	0.166008	0.0102656
ENSG00000023902	PLEKHO1	-0.737637	0.000115244	ENSG00000023902	PLEKHO1	0.360322	8.90175e-05
ENSG00000142178	SIK1	-0.659107	0.000117653	ENSG00000142178	SIK1	0.099783	0.00745056
ENSG00000169856	ONECUT1	-0.688034	0.000122633	ENSG00000169856	ONECUT1	-0.163305	0.0109528
ENSG00000227051	C14orf132	-1.25736	0.000124118	ENSG00000227051	C14orf132	-0.361146	0.000369398
ENSG00000014914	MTMR11	0.75166	0.000124171	ENSG00000014914	MTMR11	0.249878	0.00138002
ENSG00000134258	VTCN1	-0.977683	0.000125262	ENSG00000134258	VTCN1	-2.31691	8.84963e-175
ENSG00000134954	ETS1	-0.640007	0.000125374	ENSG00000134954	ETS1	0.217717	4.83798e-05
ENSG00000174371	EXO1	-1.10088	0.00012817	ENSG00000174371	EXO1	0.269852	0.00275455
ENSG00000213190	MLLT11	-0.501945	0.000128519	ENSG00000213190	MLLT11	0.257821	8.0085e-08
ENSG00000135480	KRT7	-0.848563	0.000131034	ENSG00000135480	KRT7	-0.287239	1.75392e-25
ENSG00000116120	FARSB	-0.401218	0.000131972	ENSG00000116120	FARSB	0.187754	0.000455595
ENSG00000123836	PFKFB2	0.443306	0.000131972	ENSG00000123836	PFKFB2	-0.215424	0.000404658
ENSG00000100644	HIF1A	-0.435087	0.00013291	ENSG00000100644	HIF1A	-0.831569	1.1023e-217
ENSG00000118263	KLF7	-0.499432	0.000135178	ENSG00000118263	KLF7	0.11602	0.033175
ENSG00000176171	BNIP3	0.382036	0.000135994	ENSG00000176171	BNIP3	-0.14066	0.0298579
ENSG00000117682	DHDDS	0.321218	0.000136435	ENSG00000117682	DHDDS	-0.15618	0.00418868
ENSG00000081014	AP4E1	-0.500105	0.000138111	ENSG00000081014	AP4E1	-0.166236	0.0254575
ENSG00000087087	SRRT	-0.346198	0.000139078	ENSG00000087087	SRRT	0.116156	0.00494626
ENSG00000149131	SERPING1	0.826291	0.000140977	ENSG00000149131	SERPING1	-0.360813	5.59292e-24
ENSG00000162734	PEA15	-0.359043	0.000141664	ENSG00000162734	PEA15	0.380061	1.87949e-21
ENSG00000178695	KCTD12	-0.967547	0.000147508	ENSG00000178695	KCTD12	-0.179426	0.033036
ENSG00000161547	SRSF2	-0.397282	0.000149767	ENSG00000161547	SRSF2	0.112713	0.00118101
ENSG00000105825	TFPI2	-0.989301	0.000150433	ENSG00000105825	TFPI2	0.278103	1.46743e-09
ENSG00000159217	IGF2BP1	-0.307708	0.000152237	ENSG00000159217	IGF2BP1	0.316323	1.60988e-29
ENSG00000124795	DEK	-0.545736	0.000152561	ENSG00000124795	DEK	0.0953724	0.0255146
ENSG00000132846	ZBED3	0.429152	0.000156612	ENSG00000132846	ZBED3	0.166919	0.00843062
ENSG00000167642	SPINT2	0.381403	0.000157293	ENSG00000167642	SPINT2	-0.0857977	0.00643755
ENSG00000164292	RHOBTB3	-0.504973	0.00015992	ENSG00000164292	RHOBTB3	-0.0767495	0.0149839
ENSG00000189184	PCDH18	-1.48407	0.000160847	ENSG00000189184	PCDH18	1.02763	4.41119e-08
ENSG00000198814	GK	0.847614	0.000161849	ENSG00000198814	GK	-0.472779	1.79248e-10
ENSG00000168310	IRF2	0.579038	0.000162226	ENSG00000168310	IRF2	-0.23479	0.000841008
ENSG00000185825	BCAP31	0.313663	0.000162889	ENSG00000185825	BCAP31	-0.0745866	0.0160638
ENSG00000188171	ZNF626	-0.508806	0.000163156	ENSG00000188171	ZNF626	0.193319	0.0340387
ENSG00000100344	PNPLA3	-0.660614	0.000164694	ENSG00000100344	PNPLA3	-0.374632	1.25541e-06
ENSG00000021300	PLEKHB1	-0.75397	0.000166404	ENSG00000021300	PLEKHB1	-0.17447	0.021153
ENSG00000131746	TNS4	-1.02953	0.000166616	ENSG00000131746	TNS4	-0.285455	1.84386e-12
ENSG00000142937	RPS8	0.281162	0.00017063	ENSG00000142937	RPS8	-0.0507569	0.0417448
ENSG00000117906	RCN2	-0.494745	0.000170741	ENSG00000117906	RCN2	0.158939	7.18706e-05
ENSG00000141556	TBCD	-0.402471	0.000170749	ENSG00000141556	TBCD	0.109787	0.0356375
ENSG00000106789	CORO2A	0.422156	0.000172921	ENSG00000106789	CORO2A	-0.354417	4.02036e-12
ENSG00000153902	LGI4	0.742313	0.000175444	ENSG00000153902	LGI4	0.25925	0.0439447
ENSG00000151743	AMN1	0.642944	0.000176879	ENSG00000151743	AMN1	0.218009	0.0316744
ENSG00000081051	AFP	0.491199	0.000187512	ENSG00000081051	AFP	0.421858	1.00531e-106
ENSG00000166483	WEE1	-0.433898	0.000187848	ENSG00000166483	WEE1	0.2236	0.000114591
ENSG00000125851	PCSK2	-2.086	0.00018831	ENSG00000125851	PCSK2	0.28547	0.0401689
ENSG00000144136	SLC20A1	0.3271	0.000188742	ENSG00000144136	SLC20A1	0.228367	5.53421e-08
ENSG00000167680	SEMA6B	-1.55743	0.000189831	ENSG00000167680	SEMA6B	0.330165	0.0208907
ENSG00000189377	CXCL17	1.71018	0.000191919	ENSG00000189377	CXCL17	-0.589652	0.00319274
ENSG00000136108	CKAP2	-0.538317	0.000194165	ENSG00000136108	CKAP2	0.123044	0.0140958
ENSG00000153404	PLEKHG4B	-1.76314	0.000194995	ENSG00000153404	PLEKHG4B	-0.429174	3.48298e-05
ENSG00000053372	MRTO4	-0.361907	0.000201369	ENSG00000053372	MRTO4	0.120976	0.0487905
ENSG00000166670	MMP10	-1.10531	0.000203949	ENSG00000166670	MMP10	-0.294073	0.00198602
ENSG00000112175	BMP5	-1.74875	0.000204202	ENSG00000112175	BMP5	0.476826	0.0149034
ENSG00000133195	SLC39A11	0.389833	0.000204852	ENSG00000133195	SLC39A11	-0.193434	0.00930994
ENSG00000176887	SOX11	-0.875905	0.000209395	ENSG00000176887	SOX11	0.238768	0.000163344
ENSG00000009307	CSDE1	0.236786	0.000210168	ENSG00000009307	CSDE1	0.0695705	0.0161599
ENSG00000165084	C8orf34	-0.968328	0.000223837	ENSG00000165084	C8orf34	-0.280542	0.0153895
ENSG00000180104	EXOC3	0.378595	0.000224435	ENSG00000180104	EXOC3	-0.138346	0.00981422
ENSG00000142039	CCDC97	0.337495	0.000226312	ENSG00000142039	CCDC97	0.141705	0.0259004
ENSG00000063177	RPL18	0.323429	0.000233136	ENSG00000063177	RPL18	-0.0634549	0.0331415
ENSG00000116514	RNF19B	0.768584	0.000236056	ENSG00000116514	RNF19B	0.129278	0.0497487
ENSG00000138758	SEPT11	-0.261564	0.000242824	ENSG00000138758	SEPT11	0.190854	2.16895e-10
ENSG00000105976	MET	0.541589	0.000244882	ENSG00000105976	MET	-0.267091	8.9369e-14
ENSG00000144908	ALDH1L1	1.06958	0.000248608	ENSG00000144908	ALDH1L1	-0.77626	7.10183e-05
ENSG00000163479	SSR2	0.315833	0.00024954	ENSG00000163479	SSR2	-0.135732	4.90653e-06
ENSG00000106351	AGFG2	-0.484679	0.000263436	ENSG00000106351	AGFG2	-0.38194	8.8978e-11
ENSG00000112294	ALDH5A1	-0.500601	0.000263606	ENSG00000112294	ALDH5A1	-0.245461	0.00026907
ENSG00000088992	TESC	-0.940064	0.000272534	ENSG00000088992	TESC	-0.762597	2.31657e-47
ENSG00000172893	DHCR7	-0.332121	0.000273587	ENSG00000172893	DHCR7	-0.160261	2.97401e-07
ENSG00000117593	DARS2	-0.452778	0.000273831	ENSG00000117593	DARS2	0.170085	0.00489307
ENSG00000176485	PLA2G16	0.650635	0.00028129	ENSG00000176485	PLA2G16	0.23001	0.00178919
ENSG00000167670	CHAF1A	-0.710895	0.000293289	ENSG00000167670	CHAF1A	0.173101	0.0133338
ENSG00000244503	RP11-278L15.6	-1.30364	0.000295337	ENSG00000244503	RP11-278L15.6	-0.361069	0.00713352
ENSG00000203875	SNHG5	0.385853	0.000298426	ENSG00000203875	SNHG5	-0.141605	0.013417
ENSG00000106025	TSPAN12	-0.513946	0.000299896	ENSG00000106025	TSPAN12	-0.332231	5.0753e-05
ENSG00000104490	NCALD	-0.843672	0.000300295	ENSG00000104490	NCALD	-0.29704	0.00640847
ENSG00000150093	ITGB1	-0.223287	0.000300735	ENSG00000150093	ITGB1	-0.15874	2.64082e-10
ENSG00000137216	TMEM63B	0.352871	0.000308678	ENSG00000137216	TMEM63B	-0.0967002	0.0254575
ENSG00000162878	PKDCC	-0.565123	0.000312562	ENSG00000162878	PKDCC	-0.386828	1.04919e-19
ENSG00000179750	APOBEC3B	0.480574	0.000313015	ENSG00000179750	APOBEC3B	0.246795	0.011336
ENSG00000173898	SPTBN2	-0.556509	0.000313867	ENSG00000173898	SPTBN2	-0.111504	0.0308264
ENSG00000170581	STAT2	0.789408	0.000321393	ENSG00000170581	STAT2	-0.131821	0.00199113
ENSG00000188158	NHS	-0.573228	0.000322765	ENSG00000188158	NHS	0.502192	5.14953e-08
ENSG00000173114	LRRN3	-1.11885	0.000323282	ENSG00000173114	LRRN3	0.474833	7.0423e-05
ENSG00000213551	DNAJC9	-0.494886	0.000324161	ENSG00000213551	DNAJC9	0.1904	0.00241489
ENSG00000137440	FGFBP1	0.822001	0.000326352	ENSG00000137440	FGFBP1	-0.211048	0.0233314
ENSG00000146122	DAAM2	-1.04081	0.000327163	ENSG00000146122	DAAM2	0.30058	0.000593409
ENSG00000030419	IKZF2	-0.602149	0.000329347	ENSG00000030419	IKZF2	-0.301524	9.2867e-06
ENSG00000132002	DNAJB1	0.373815	0.000330164	ENSG00000132002	DNAJB1	-0.10986	0.00297192
ENSG00000107742	SPOCK2	0.446637	0.000336388	ENSG00000107742	SPOCK2	0.23686	9.91373e-15
ENSG00000006016	CRLF1	-0.843612	0.000345039	ENSG00000006016	CRLF1	0.2658	0.000527947
ENSG00000100473	COCH	-0.886181	0.000345932	ENSG00000100473	COCH	0.895636	2.29686e-12
ENSG00000258793	RP11-404P21.3	-1.31114	0.000350104	ENSG00000258793	RP11-404P21.3	-0.262977	0.0155486
ENSG00000122966	CIT	-0.900706	0.000358402	ENSG00000122966	CIT	0.197427	0.00163249
ENSG00000116017	ARID3A	0.344339	0.000361002	ENSG00000116017	ARID3A	0.422599	3.83655e-34
ENSG00000100842	EFS	-0.858376	0.000388035	ENSG00000100842	EFS	0.198374	0.0272129
ENSG00000079462	PAFAH1B3	-0.375463	0.00040015	ENSG00000079462	PAFAH1B3	0.131431	0.0405009
ENSG00000171564	FGB	0.472562	0.000407804	ENSG00000171564	FGB	0.0690721	0.0125651
ENSG00000197408	CYP2B6	1.00896	0.000409997	ENSG00000197408	CYP2B6	-0.708599	4.06495e-07
ENSG00000143742	SRP9	-0.668192	0.000420845	ENSG00000143742	SRP9	0.109891	0.0104278
ENSG00000011422	PLAUR	0.649666	0.000423307	ENSG00000011422	PLAUR	0.428992	2.95548e-11
ENSG00000157954	WIPI2	0.28385	0.000423705	ENSG00000157954	WIPI2	0.132386	0.0125986
ENSG00000120802	TMPO	-0.625186	0.000426271	ENSG00000120802	TMPO	0.16466	3.87699e-07
ENSG00000136026	CKAP4	0.263571	0.000438007	ENSG00000136026	CKAP4	0.0714593	0.0123941
ENSG00000136040	PLXNC1	-0.709996	0.000438985	ENSG00000136040	PLXNC1	0.193221	0.00640847
ENSG00000226598	AC017060.1	1.359	0.000443317	ENSG00000226598	AC017060.1	-0.298943	0.0393618
ENSG00000000460	C1orf112	-0.620852	0.0004468	ENSG00000000460	C1orf112	0.210035	0.00863161
ENSG00000028137	TNFRSF1B	0.975601	0.000458668	ENSG00000028137	TNFRSF1B	0.377456	0.012168
ENSG00000105173	CCNE1	-0.583232	0.000462192	ENSG00000105173	CCNE1	0.215789	0.0202351
ENSG00000198873	GRK5	0.630011	0.000462192	ENSG00000198873	GRK5	0.455463	7.93889e-06
ENSG00000164402	SEPT8	-0.420197	0.00046267	ENSG00000164402	SEPT8	0.116738	0.00472298
ENSG00000106631	MYL7	-1.81637	0.000464311	ENSG00000106631	MYL7	0.333549	0.0310364
ENSG00000171345	KRT19	-0.393251	0.00046633	ENSG00000171345	KRT19	-0.122283	7.19066e-07
ENSG00000184254	ALDH1A3	-1.17858	0.00046633	ENSG00000184254	ALDH1A3	-0.789045	7.11e-50
ENSG00000146409	SLC18B1	0.349827	0.000471716	ENSG00000146409	SLC18B1	-0.156818	0.00176727
ENSG00000100650	SRSF5	0.279624	0.000478641	ENSG00000100650	SRSF5	0.0966522	0.00764497
ENSG00000145103	ILDR1	0.760666	0.000482682	ENSG00000145103	ILDR1	-0.395839	0.000265195
ENSG00000139645	ANKRD52	-0.268908	0.000484054	ENSG00000139645	ANKRD52	0.0999987	0.00026907
ENSG00000100284	TOM1	0.390783	0.000484442	ENSG00000100284	TOM1	-0.102675	0.0432832
ENSG00000197943	PLCG2	0.525828	0.000486233	ENSG00000197943	PLCG2	-0.265625	0.0195953
ENSG00000243955	GSTA1	0.771508	0.000490856	ENSG00000243955	GSTA1	0.595674	1.15295e-05
ENSG00000167526	RPL13	0.291483	0.000491875	ENSG00000167526	RPL13	-0.138853	0.00370372
ENSG00000229644	NAMPTL	0.775681	0.000493408	ENSG00000229644	NAMPTL	-0.306776	0.0107543
ENSG00000197406	DIO3	0.760982	0.000493921	ENSG00000197406	DIO3	0.529105	0.0113605
ENSG00000136603	SKIL	-0.503367	0.000505392	ENSG00000136603	SKIL	0.408136	5.64486e-23
ENSG00000110921	MVK	-0.352757	0.000507529	ENSG00000110921	MVK	-0.194352	0.000264387
ENSG00000124762	CDKN1A	0.393564	0.000512094	ENSG00000124762	CDKN1A	-0.125502	1.1027e-06
ENSG00000108298	RPL19	0.263787	0.000512523	ENSG00000108298	RPL19	-0.0762588	0.000694314
ENSG00000171004	HS6ST2	-0.598132	0.000513062	ENSG00000171004	HS6ST2	0.205619	2.00626e-07
ENSG00000182287	AP1S2	-1.03633	0.000522075	ENSG00000182287	AP1S2	0.261092	2.50566e-05
ENSG00000161638	ITGA5	-0.360632	0.000524562	ENSG00000161638	ITGA5	-0.236593	1.67696e-10
ENSG00000029993	HMGB3	-0.612417	0.000529612	ENSG00000029993	HMGB3	0.114736	0.00308683
ENSG00000105698	USF2	0.302109	0.000532511	ENSG00000105698	USF2	-0.10662	0.0410989
ENSG00000157570	TSPAN18	0.461688	0.000532511	ENSG00000157570	TSPAN18	0.72517	4.23072e-05
ENSG00000115295	CLIP4	0.470673	0.000533964	ENSG00000115295	CLIP4	-0.302089	3.73942e-05
ENSG00000111412	C12orf49	0.417159	0.000538135	ENSG00000111412	C12orf49	0.133207	0.000707721
ENSG00000135387	CAPRIN1	-0.246119	0.000543946	ENSG00000135387	CAPRIN1	0.0609353	0.0325023
ENSG00000241935	HOGA1	-1.15025	0.0005479	ENSG00000241935	HOGA1	-0.34274	0.00458927
ENSG00000167600	CYP2S1	0.920264	0.000554174	ENSG00000167600	CYP2S1	0.722316	1.20392e-11
ENSG00000138018	EPT1	-0.338989	0.000559588	ENSG00000138018	EPT1	0.203233	5.67038e-06
ENSG00000171488	LRRC8C	-1.23031	0.000577657	ENSG00000171488	LRRC8C	0.245597	0.0127673
ENSG00000197415	VEPH1	-1.06489	0.000602498	ENSG00000197415	VEPH1	-0.276646	0.000157198
ENSG00000162496	DHRS3	0.533663	0.000604049	ENSG00000162496	DHRS3	-0.231061	2.02868e-08
ENSG00000165819	METTL3	-0.402895	0.000608706	ENSG00000165819	METTL3	0.140731	0.0122241
ENSG00000175826	CTDNEP1	0.297208	0.000613025	ENSG00000175826	CTDNEP1	-0.162739	0.00888507
ENSG00000132329	RAMP1	0.576425	0.000643945	ENSG00000132329	RAMP1	0.546296	6.79733e-05
ENSG00000159423	ALDH4A1	-0.852116	0.000644128	ENSG00000159423	ALDH4A1	-0.167912	0.0315285
ENSG00000179913	B3GNT3	0.562789	0.000647403	ENSG00000179913	B3GNT3	-0.446303	3.66645e-17
ENSG00000152268	SPON1	-1.16387	0.000651229	ENSG00000152268	SPON1	0.95219	5.15373e-08
ENSG00000089157	RPLP0	0.236999	0.00065326	ENSG00000089157	RPLP0	-0.0673932	0.00199821
ENSG00000160551	TAOK1	-0.322121	0.000667113	ENSG00000160551	TAOK1	0.0885292	0.0360389
ENSG00000213853	EMP2	-0.734422	0.000673129	ENSG00000213853	EMP2	0.322614	2.3117e-08
ENSG00000111319	SCNN1A	0.4959	0.000676615	ENSG00000111319	SCNN1A	-0.308095	2.33092e-27
ENSG00000146374	RSPO3	-1.27737	0.000678952	ENSG00000146374	RSPO3	0.915404	0.000841589
ENSG00000152527	PLEKHH2	0.657438	0.000685315	ENSG00000152527	PLEKHH2	-0.215662	0.00500173
ENSG00000167767	KRT80	-0.720008	0.000688324	ENSG00000167767	KRT80	-0.347848	7.47441e-09
ENSG00000177889	UBE2N	-0.332975	0.000689965	ENSG00000177889	UBE2N	0.0939472	0.0403371
ENSG00000065054	SLC9A3R2	0.526436	0.000695709	ENSG00000065054	SLC9A3R2	-0.369076	7.37349e-07
ENSG00000117122	MFAP2	-0.509895	0.000732312	ENSG00000117122	MFAP2	0.347215	7.42201e-08
ENSG00000091490	SEL1L3	0.460931	0.000732832	ENSG00000091490	SEL1L3	-0.24337	6.22712e-15
ENSG00000169499	PLEKHA2	-0.50975	0.000738567	ENSG00000169499	PLEKHA2	-0.27992	1.43936e-05
ENSG00000156876	SASS6	-0.609809	0.000740464	ENSG00000156876	SASS6	0.232612	0.0133338
ENSG00000122566	HNRNPA2B1	-0.347558	0.000742801	ENSG00000122566	HNRNPA2B1	0.08111	0.00165239
ENSG00000164087	POC1A	-0.728935	0.000743034	ENSG00000164087	POC1A	0.216162	0.0131422
ENSG00000084207	GSTP1	0.470643	0.000744514	ENSG00000084207	GSTP1	0.148701	8.44514e-08
ENSG00000162105	SHANK2	-0.505831	0.000748826	ENSG00000162105	SHANK2	-0.138516	0.00737406
ENSG00000104881	PPP1R13L	-0.412703	0.000757513	ENSG00000104881	PPP1R13L	-0.126922	0.0369155
ENSG00000156381	ANKRD9	0.415872	0.000759934	ENSG00000156381	ANKRD9	-0.300092	0.00547667
ENSG00000132677	RHBG	-1.29765	0.000763253	ENSG00000132677	RHBG	0.419091	0.0193509
ENSG00000267010	RP11-108P20.1	-0.551233	0.000772013	ENSG00000267010	RP11-108P20.1	0.408054	0.00698268
ENSG00000166619	BLCAP	0.278641	0.000786718	ENSG00000166619	BLCAP	-0.111075	0.0220649
ENSG00000171443	ZNF524	0.579883	0.000790462	ENSG00000171443	ZNF524	-0.215086	0.0345677
ENSG00000214530	STARD10	0.393494	0.000790656	ENSG00000214530	STARD10	-0.0867194	0.0170277
ENSG00000112659	CUL9	0.364478	0.000799305	ENSG00000112659	CUL9	-0.167069	0.0109441
ENSG00000095637	SORBS1	0.482445	0.000802853	ENSG00000095637	SORBS1	0.188369	0.00443538
ENSG00000074657	ZNF532	-0.333814	0.000806049	ENSG00000074657	ZNF532	0.118601	0.0115914
ENSG00000163694	RBM47	0.369012	0.000809498	ENSG00000163694	RBM47	-0.182549	4.86459e-07
ENSG00000104853	CLPTM1	0.254596	0.000829225	ENSG00000104853	CLPTM1	-0.09492	0.0287019
ENSG00000155561	NUP205	-0.365874	0.0008319	ENSG00000155561	NUP205	0.092013	0.0345644
ENSG00000111581	NUP107	-0.353996	0.000841377	ENSG00000111581	NUP107	0.123468	0.0248875
ENSG00000100100	PIK3IP1	-0.493018	0.000857189	ENSG00000100100	PIK3IP1	-0.143223	0.0484276
ENSG00000051620	HEBP2	0.338902	0.000860422	ENSG00000051620	HEBP2	-0.1536	0.00121845
ENSG00000068878	PSME4	-0.26843	0.000861657	ENSG00000068878	PSME4	0.108711	0.00114753
ENSG00000117472	TSPAN1	0.584042	0.000864355	ENSG00000117472	TSPAN1	-0.124425	0.0180704
ENSG00000109072	VTN	0.429775	0.000874335	ENSG00000109072	VTN	0.407559	3.76485e-23
ENSG00000175567	UCP2	-0.588696	0.000878838	ENSG00000175567	UCP2	-0.538178	5.39352e-34
ENSG00000125249	RAP2A	-0.404398	0.000896336	ENSG00000125249	RAP2A	0.235097	1.05543e-05
ENSG00000156232	WHAMM	0.458236	0.000918013	ENSG00000156232	WHAMM	-0.171471	0.0328452
ENSG00000118276	B4GALT6	-0.499899	0.000933634	ENSG00000118276	B4GALT6	0.173292	0.0159546
ENSG00000167671	UBXN6	0.358018	0.000939414	ENSG00000167671	UBXN6	-0.130647	0.00321524
ENSG00000167508	MVD	-0.286555	0.000950931	ENSG00000167508	MVD	-0.13362	0.00288358
ENSG00000080345	RIF1	-0.356681	0.000959071	ENSG00000080345	RIF1	0.11099	0.0156299
ENSG00000041515	MYO16	-1.17335	0.000960756	ENSG00000041515	MYO16	-0.739314	2.32383e-05
ENSG00000157212	PAXIP1	-0.408585	0.000960795	ENSG00000157212	PAXIP1	0.178376	0.0120042
ENSG00000116574	RHOU	0.436356	0.000964105	ENSG00000116574	RHOU	0.132513	0.0231847
ENSG00000188488	SERPINA5	-0.500901	0.000981124	ENSG00000188488	SERPINA5	-0.47248	1.58223e-46
ENSG00000112531	QKI	-0.292527	0.000989432	ENSG00000112531	QKI	0.13304	0.00279296
ENSG00000105875	WDR91	-0.480919	0.000991641	ENSG00000105875	WDR91	-0.304512	1.17012e-05
ENSG00000110104	CCDC86	-0.374166	0.000993255	ENSG00000110104	CCDC86	0.298669	0.000135627
ENSG00000239305	RNF103	0.447038	0.000996723	ENSG00000239305	RNF103	-0.161312	0.00271522
ENSG00000137831	UACA	-0.337977	0.00100567	ENSG00000137831	UACA	0.287657	3.27265e-06
ENSG00000120685	PROSER1	0.257077	0.00101069	ENSG00000120685	PROSER1	0.0986071	0.0297262
ENSG00000102287	GABRE	0.684459	0.00101289	ENSG00000102287	GABRE	-0.79212	2.55129e-08
ENSG00000072501	SMC1A	-0.347483	0.00101338	ENSG00000072501	SMC1A	0.180363	3.44363e-09
ENSG00000055163	CYFIP2	-0.43507	0.00101538	ENSG00000055163	CYFIP2	-0.156558	7.84733e-06
ENSG00000184408	KCND2	-0.903193	0.00101538	ENSG00000184408	KCND2	-1.23515	1.41186e-09
ENSG00000183186	C2CD4C	-1.02978	0.00103349	ENSG00000183186	C2CD4C	1.08128	1.83183e-06
ENSG00000156299	TIAM1	-0.615003	0.00105812	ENSG00000156299	TIAM1	0.190796	0.0102988
ENSG00000168264	IRF2BP2	0.290849	0.00106057	ENSG00000168264	IRF2BP2	-0.158063	3.76337e-06
ENSG00000160285	LSS	-0.326172	0.00106269	ENSG00000160285	LSS	-0.290522	1.18007e-19
ENSG00000170558	CDH2	-0.434764	0.0010693	ENSG00000170558	CDH2	0.285864	4.78142e-14
ENSG00000163781	TOPBP1	-0.38984	0.001101	ENSG00000163781	TOPBP1	0.158268	0.00121417
ENSG00000079337	RAPGEF3	-0.8455	0.00112719	ENSG00000079337	RAPGEF3	-0.290524	0.0173289
ENSG00000162522	KIAA1522	0.259662	0.00113436	ENSG00000162522	KIAA1522	-0.134995	8.91677e-05
ENSG00000123095	BHLHE41	-0.951992	0.00117195	ENSG00000123095	BHLHE41	-0.325919	0.00273732
ENSG00000092140	G2E3	-0.467395	0.00118211	ENSG00000092140	G2E3	0.139726	0.0418527
ENSG00000130787	HIP1R	0.303254	0.00119488	ENSG00000130787	HIP1R	-0.297833	5.74137e-16
ENSG00000185303	SFTPA2	-1.05536	0.00120223	ENSG00000185303	SFTPA2	-0.486524	0.00588442
ENSG00000166035	LIPC	-0.959489	0.00120341	ENSG00000166035	LIPC	-1.27642	1.86617e-18
ENSG00000110002	VWA5A	0.413659	0.00121903	ENSG00000110002	VWA5A	-0.195884	0.00736376
ENSG00000126562	WNK4	0.582908	0.00122098	ENSG00000126562	WNK4	0.283831	0.0238675
ENSG00000074964	ARHGEF10L	0.295219	0.00122352	ENSG00000074964	ARHGEF10L	-0.316471	5.23464e-11
ENSG00000065150	IPO5	-0.368506	0.00122442	ENSG00000065150	IPO5	0.140025	0.000201472
ENSG00000139112	GABARAPL1	0.32189	0.00123917	ENSG00000139112	GABARAPL1	-0.108242	0.0103651
ENSG00000153561	RMND5A	0.371377	0.00125545	ENSG00000153561	RMND5A	0.224641	8.87856e-06
ENSG00000172379	ARNT2	-0.795676	0.00125545	ENSG00000172379	ARNT2	0.207333	0.00745431
ENSG00000111907	TPD52L1	0.413841	0.00126677	ENSG00000111907	TPD52L1	-0.192502	0.00736376
ENSG00000126522	ASL	0.355271	0.00126843	ENSG00000126522	ASL	-0.215481	0.000560919
ENSG00000168246	UBTD2	-0.325142	0.00128557	ENSG00000168246	UBTD2	0.167202	0.000881098
ENSG00000101665	SMAD7	-0.351449	0.00132446	ENSG00000101665	SMAD7	0.40036	2.31677e-06
ENSG00000137501	SYTL2	0.434349	0.00134752	ENSG00000137501	SYTL2	0.190735	0.00631906
ENSG00000147065	MSN	-0.509978	0.0013524	ENSG00000147065	MSN	0.364799	1.92874e-22
ENSG00000155096	AZIN1	-0.27857	0.00137481	ENSG00000155096	AZIN1	0.135811	0.000166382
ENSG00000047644	WWC3	-0.367597	0.00137944	ENSG00000047644	WWC3	0.0949764	0.0471258
ENSG00000102781	KATNAL1	-0.650446	0.00138202	ENSG00000102781	KATNAL1	0.297354	0.000130304
ENSG00000160221	C21orf33	0.249479	0.00141991	ENSG00000160221	C21orf33	-0.18048	0.000549589
ENSG00000186472	PCLO	0.49056	0.00145392	ENSG00000186472	PCLO	-0.36377	0.000666138
ENSG00000111445	RFC5	-0.501419	0.00145865	ENSG00000111445	RFC5	0.181028	0.0128773
ENSG00000185880	TRIM69	0.673041	0.00149154	ENSG00000185880	TRIM69	0.132569	0.0487024
ENSG00000163235	TGFA	-0.839332	0.00154029	ENSG00000163235	TGFA	-0.655154	2.79884e-21
ENSG00000196526	AFAP1	-0.304299	0.00154393	ENSG00000196526	AFAP1	0.114504	0.00641328
ENSG00000110057	UNC93B1	0.695812	0.00155995	ENSG00000110057	UNC93B1	-0.390546	8.50203e-07
ENSG00000225783	MIAT	-0.735348	0.00156385	ENSG00000225783	MIAT	0.335053	0.0170277
ENSG00000147257	GPC3	0.451149	0.00156557	ENSG00000147257	GPC3	0.166415	3.45303e-05
ENSG00000107566	ERLIN1	0.354665	0.00156836	ENSG00000107566	ERLIN1	-0.166827	7.8718e-05
ENSG00000109089	CDR2L	-0.369096	0.00157809	ENSG00000109089	CDR2L	-0.108509	0.0385689
ENSG00000136155	SCEL	-0.727468	0.00163005	ENSG00000136155	SCEL	-0.279104	1.43118e-07
ENSG00000052802	MSMO1	-0.423513	0.00166474	ENSG00000052802	MSMO1	-0.0993857	0.00288787
ENSG00000119711	ALDH6A1	0.457502	0.00171496	ENSG00000119711	ALDH6A1	-0.145972	0.0390904
ENSG00000164825	DEFB1	-0.619604	0.00174089	ENSG00000164825	DEFB1	-0.685175	1.2211e-38
ENSG00000127995	CASD1	-0.491389	0.00179256	ENSG00000127995	CASD1	0.152894	0.0282354
ENSG00000111602	TIMELESS	-0.552106	0.00181386	ENSG00000111602	TIMELESS	0.131249	0.00879165
ENSG00000055044	NOP58	-0.285731	0.00181954	ENSG00000055044	NOP58	0.114489	0.0437419
ENSG00000122359	ANXA11	0.333043	0.00187276	ENSG00000122359	ANXA11	-0.258573	1.927e-19
ENSG00000197261	C6orf141	0.586297	0.00187441	ENSG00000197261	C6orf141	-0.291904	0.00194283
ENSG00000131018	SYNE1	-0.425809	0.00188513	ENSG00000131018	SYNE1	-0.1447	0.0121294
ENSG00000105856	HBP1	0.323101	0.00188887	ENSG00000105856	HBP1	-0.116822	0.0219468
ENSG00000127870	RNF6	0.3152	0.00189043	ENSG00000127870	RNF6	0.127752	0.0213267
ENSG00000158006	PAFAH2	0.34851	0.0018952	ENSG00000158006	PAFAH2	-0.122708	0.0332725
ENSG00000174238	PITPNA	0.263319	0.0019073	ENSG00000174238	PITPNA	0.15072	0.000618624
ENSG00000094916	CBX5	-0.494746	0.00193241	ENSG00000094916	CBX5	0.164317	5.11911e-09
ENSG00000164081	TEX264	0.289849	0.00194356	ENSG00000164081	TEX264	-0.198009	0.00158781
ENSG00000006534	ALDH3B1	0.366897	0.00200407	ENSG00000006534	ALDH3B1	-0.327511	0.00514708
ENSG00000080561	MID2	0.470001	0.00200661	ENSG00000080561	MID2	-0.362527	1.99749e-05
ENSG00000172175	MALT1	-0.325019	0.00203818	ENSG00000172175	MALT1	0.66472	1.33097e-36
ENSG00000125505	MBOAT7	-0.264397	0.00204445	ENSG00000125505	MBOAT7	-0.135899	0.00417682
ENSG00000185033	SEMA4B	0.526568	0.0020476	ENSG00000185033	SEMA4B	-0.170155	0.000132938
ENSG00000169169	CPT1C	-0.835544	0.00205018	ENSG00000169169	CPT1C	0.358581	0.0207736
ENSG00000121064	SCPEP1	0.392485	0.00205778	ENSG00000121064	SCPEP1	-0.379079	6.10705e-11
ENSG00000153294	GPR115	-0.510963	0.00206481	ENSG00000153294	GPR115	0.294197	4.81398e-06
ENSG00000054523	KIF1B	0.292061	0.00211722	ENSG00000054523	KIF1B	0.107945	0.00612112
ENSG00000104635	SLC39A14	0.307092	0.00212133	ENSG00000104635	SLC39A14	0.348479	1.47665e-19
ENSG00000143033	MTF2	-0.272404	0.00212133	ENSG00000143033	MTF2	0.140742	0.0228543
ENSG00000168411	RFWD3	-0.381586	0.00219331	ENSG00000168411	RFWD3	0.199496	0.000401157
ENSG00000112837	TBX18	-1.44925	0.00219875	ENSG00000112837	TBX18	1.67947	2.63273e-17
ENSG00000140835	CHST4	-1.10555	0.00222133	ENSG00000140835	CHST4	-1.89681	4.03496e-122
ENSG00000095739	BAMBI	0.41987	0.0022421	ENSG00000095739	BAMBI	0.162632	0.00562243
ENSG00000198373	WWP2	0.304669	0.002258	ENSG00000198373	WWP2	-0.115544	0.020981
ENSG00000171208	NETO2	-0.576036	0.00227035	ENSG00000171208	NETO2	0.247257	7.39917e-05
ENSG00000130559	CAMSAP1	-0.341407	0.00229052	ENSG00000130559	CAMSAP1	0.136028	0.00920085
ENSG00000134013	LOXL2	-0.678085	0.00233026	ENSG00000134013	LOXL2	0.410741	1.21913e-08
ENSG00000110048	OSBP	0.263211	0.00235121	ENSG00000110048	OSBP	-0.0897104	0.0368052
ENSG00000137809	ITGA11	-0.739675	0.00238331	ENSG00000137809	ITGA11	-0.224591	0.0471221
ENSG00000119523	ALG2	0.320828	0.00238564	ENSG00000119523	ALG2	-0.16354	0.0038045
ENSG00000145362	ANK2	0.640246	0.00239644	ENSG00000145362	ANK2	0.247178	0.0228344
ENSG00000138867	GUCD1	0.299446	0.00241116	ENSG00000138867	GUCD1	-0.102448	0.0181831
ENSG00000133863	TEX15	-1.40091	0.00243394	ENSG00000133863	TEX15	-0.245913	0.00422431
ENSG00000204262	COL5A2	-0.31469	0.00243583	ENSG00000204262	COL5A2	0.383544	7.71178e-21
ENSG00000153292	GPR110	0.502087	0.00246121	ENSG00000153292	GPR110	-0.88065	9.81668e-16
ENSG00000103534	TMC5	0.753443	0.00246517	ENSG00000103534	TMC5	-1.22751	1.35905e-64
ENSG00000184232	OAF	0.45678	0.00248425	ENSG00000184232	OAF	-0.624275	2.81828e-12
ENSG00000137770	CTDSPL2	-0.336155	0.00250701	ENSG00000137770	CTDSPL2	0.148651	0.0214925
ENSG00000172461	FUT9	-1.00405	0.0025319	ENSG00000172461	FUT9	-0.33814	0.00301073
ENSG00000079819	EPB41L2	-0.315972	0.00253986	ENSG00000079819	EPB41L2	0.179519	4.02255e-06
ENSG00000184602	SNN	-0.420617	0.00254425	ENSG00000184602	SNN	0.122336	0.0220085
ENSG00000108468	CBX1	-0.380271	0.00255979	ENSG00000108468	CBX1	0.104129	0.0152061
ENSG00000114391	RPL24	0.232139	0.00259949	ENSG00000114391	RPL24	-0.0948832	0.00291463
ENSG00000173473	SMARCC1	-0.339948	0.00261202	ENSG00000173473	SMARCC1	0.1112	0.000276461
ENSG00000083097	DOPEY1	-0.266789	0.00262947	ENSG00000083097	DOPEY1	-0.11185	0.04784
ENSG00000185201	IFITM2	0.641904	0.00262947	ENSG00000185201	IFITM2	-0.612365	2.0593e-22
ENSG00000106211	HSPB1	-0.447657	0.00264215	ENSG00000106211	HSPB1	-0.308796	0.000132938
ENSG00000122787	AKR1D1	-0.87608	0.00264504	ENSG00000122787	AKR1D1	0.660711	7.72226e-11
ENSG00000162244	RPL29	0.262016	0.00265528	ENSG00000162244	RPL29	-0.114377	0.000140498
ENSG00000198455	ZXDB	-0.376477	0.00265881	ENSG00000198455	ZXDB	0.133002	0.037017
ENSG00000102038	SMARCA1	-0.313019	0.00271861	ENSG00000102038	SMARCA1	0.119461	0.000276461
ENSG00000166450	PRTG	-0.624266	0.00272759	ENSG00000166450	PRTG	0.641472	3.44377e-14
ENSG00000152782	PANK1	-0.41784	0.00273334	ENSG00000152782	PANK1	-0.129149	0.0425236
ENSG00000198959	TGM2	-0.54145	0.00277261	ENSG00000198959	TGM2	-0.314815	1.81166e-48
ENSG00000163939	PBRM1	-0.277116	0.00278205	ENSG00000163939	PBRM1	0.106382	0.009714
ENSG00000116977	LGALS8	0.397075	0.00279976	ENSG00000116977	LGALS8	-0.213139	2.03688e-06
ENSG00000169045	HNRNPH1	-0.294559	0.00281152	ENSG00000169045	HNRNPH1	0.131335	1.60207e-07
ENSG00000132821	VSTM2L	-0.551805	0.00285698	ENSG00000132821	VSTM2L	-0.219062	0.00246546
ENSG00000147475	ERLIN2	0.206872	0.00285819	ENSG00000147475	ERLIN2	-0.155869	4.11266e-05
ENSG00000002587	HS3ST1	-0.57938	0.00290183	ENSG00000002587	HS3ST1	-0.462363	6.9971e-07
ENSG00000167088	SNRPD1	-0.293588	0.00296083	ENSG00000167088	SNRPD1	0.133415	0.0184885
ENSG00000008394	MGST1	0.306039	0.0029668	ENSG00000008394	MGST1	-0.145279	3.93926e-06
ENSG00000145592	RPL37	0.267165	0.00299973	ENSG00000145592	RPL37	-0.0662398	0.0283857
ENSG00000077942	FBLN1	-0.446635	0.00300306	ENSG00000077942	FBLN1	0.132431	0.00129696
ENSG00000153944	MSI2	-0.33873	0.00300811	ENSG00000153944	MSI2	0.150318	8.25733e-05
ENSG00000196754	S100A2	-0.917715	0.00301597	ENSG00000196754	S100A2	-0.561381	8.70152e-12
ENSG00000110492	MDK	0.459113	0.00303043	ENSG00000110492	MDK	0.305543	1.14843e-13
ENSG00000174938	SEZ6L2	0.433701	0.00308386	ENSG00000174938	SEZ6L2	-0.204589	0.000177738
ENSG00000160752	FDPS	-0.270122	0.00309088	ENSG00000160752	FDPS	-0.124322	4.62171e-05
ENSG00000188559	RALGAPA2	0.307054	0.00311435	ENSG00000188559	RALGAPA2	-0.0961199	0.0107866
ENSG00000175215	CTDSP2	0.258034	0.00321228	ENSG00000175215	CTDSP2	-0.149481	2.5407e-06
ENSG00000149948	HMGA2	-0.890199	0.00322316	ENSG00000149948	HMGA2	0.268616	8.06034e-21
ENSG00000109685	WHSC1	-0.413167	0.00322489	ENSG00000109685	WHSC1	0.0776991	0.0478132
ENSG00000167107	ACSF2	-0.330581	0.00323929	ENSG00000167107	ACSF2	-0.129033	0.0165403
ENSG00000170099	SERPINA6	-0.647872	0.00324031	ENSG00000170099	SERPINA6	-0.555823	1.67905e-26
ENSG00000169139	UBE2V2	-0.29744	0.00325656	ENSG00000169139	UBE2V2	0.140431	0.0066843
ENSG00000152455	SUV39H2	-0.54081	0.00326525	ENSG00000152455	SUV39H2	0.16045	0.0479556
ENSG00000008513	ST3GAL1	0.366895	0.003354	ENSG00000008513	ST3GAL1	-0.232855	1.13694e-07
ENSG00000056291	NPFFR2	-1.28052	0.00338016	ENSG00000056291	NPFFR2	-0.394179	0.0174424
ENSG00000132780	NASP	-0.548669	0.00339678	ENSG00000132780	NASP	0.222593	1.4363e-09
ENSG00000169862	CTNND2	-0.722396	0.00342554	ENSG00000169862	CTNND2	-0.325578	1.15769e-09
ENSG00000108064	TFAM	-0.359788	0.00345	ENSG00000108064	TFAM	0.181568	0.000600853
ENSG00000150764	DIXDC1	-0.379376	0.00345124	ENSG00000150764	DIXDC1	0.521776	2.86463e-07
ENSG00000006756	ARSD	0.235633	0.00347809	ENSG00000006756	ARSD	-0.189824	5.82086e-06
ENSG00000150630	VEGFC	-0.734201	0.00348653	ENSG00000150630	VEGFC	-0.259972	0.01894
ENSG00000144369	FAM171B	-0.487988	0.00356909	ENSG00000144369	FAM171B	-0.342234	0.000901279
ENSG00000174231	PRPF8	-0.258748	0.00366032	ENSG00000174231	PRPF8	0.0855237	0.000417508
ENSG00000130234	ACE2	0.478068	0.00366333	ENSG00000130234	ACE2	-0.281413	8.45667e-09
ENSG00000170027	YWHAG	-0.194798	0.00368843	ENSG00000170027	YWHAG	-0.175307	5.88614e-12
ENSG00000111885	MAN1A1	0.422577	0.00375928	ENSG00000111885	MAN1A1	0.105721	0.00343784
ENSG00000134193	REG4	-1.26927	0.00376147	ENSG00000134193	REG4	2.21453	3.54618e-21
ENSG00000101160	CTSZ	0.297757	0.00376445	ENSG00000101160	CTSZ	-0.188583	5.95239e-06
ENSG00000171124	FUT3	0.708346	0.00378315	ENSG00000171124	FUT3	-0.546276	7.70205e-05
ENSG00000196531	NACA	0.261281	0.00378315	ENSG00000196531	NACA	-0.097492	0.000731897
ENSG00000147862	NFIB	-0.495818	0.00383086	ENSG00000147862	NFIB	-0.307367	7.08552e-09
ENSG00000170381	SEMA3E	-1.12561	0.00388357	ENSG00000170381	SEMA3E	-1.36755	5.95572e-25
ENSG00000110917	MLEC	-0.259221	0.00390465	ENSG00000110917	MLEC	0.293325	2.54885e-35
ENSG00000137203	TFAP2A	-0.796948	0.00390888	ENSG00000137203	TFAP2A	0.172199	0.03164
ENSG00000111696	NT5DC3	-0.412822	0.00391689	ENSG00000111696	NT5DC3	0.209898	0.0152891
ENSG00000136147	PHF11	0.559441	0.00391689	ENSG00000136147	PHF11	-0.187574	0.0309407
ENSG00000162645	GBP2	0.528897	0.00395825	ENSG00000162645	GBP2	-0.465105	4.7314e-22
ENSG00000160208	RRP1B	-0.251554	0.00398308	ENSG00000160208	RRP1B	0.199591	3.39551e-05
ENSG00000179023	KLHDC7A	-0.849275	0.00399199	ENSG00000179023	KLHDC7A	-0.21079	0.0473438
ENSG00000158604	TMED4	0.245999	0.00401168	ENSG00000158604	TMED4	0.0971171	0.0248557
ENSG00000056998	GYG2	-0.315594	0.0040313	ENSG00000056998	GYG2	0.258501	4.05944e-06
ENSG00000015475	BID	-0.353131	0.00405866	ENSG00000015475	BID	-0.108736	0.0401689
ENSG00000154920	EME1	-0.754018	0.00414193	ENSG00000154920	EME1	0.291768	0.012168
ENSG00000114251	WNT5A	-0.572527	0.00417673	ENSG00000114251	WNT5A	0.340008	9.0635e-06
ENSG00000124570	SERPINB6	0.358468	0.00420602	ENSG00000124570	SERPINB6	0.110938	0.0207736
ENSG00000140443	IGF1R	-0.268479	0.00424225	ENSG00000140443	IGF1R	0.19093	2.98329e-08
ENSG00000139354	GAS2L3	-0.491334	0.00424431	ENSG00000139354	GAS2L3	-0.238291	0.000204368
ENSG00000125430	HS3ST3B1	-0.891844	0.00426837	ENSG00000125430	HS3ST3B1	0.697432	9.94886e-05
ENSG00000142149	HUNK	-0.697079	0.00427639	ENSG00000142149	HUNK	0.194247	0.00927051
ENSG00000257017	HP	-1.22461	0.00427639	ENSG00000257017	HP	-1.16796	2.0889e-19
ENSG00000004399	PLXND1	-0.58287	0.00429141	ENSG00000004399	PLXND1	0.368131	9.1247e-16
ENSG00000109046	WSB1	0.302933	0.00429798	ENSG00000109046	WSB1	-0.169189	4.98427e-07
ENSG00000172292	CERS6	-0.270444	0.00430771	ENSG00000172292	CERS6	-0.101063	0.0128773
ENSG00000198796	ALPK2	-0.420288	0.00432378	ENSG00000198796	ALPK2	1.01402	9.39719e-06
ENSG00000170144	HNRNPA3	-0.251326	0.00433131	ENSG00000170144	HNRNPA3	0.0799453	0.00640745
ENSG00000113140	SPARC	-0.289527	0.00434001	ENSG00000113140	SPARC	0.339632	4.06537e-24
ENSG00000015520	NPC1L1	0.279784	0.00437721	ENSG00000015520	NPC1L1	-0.283787	5.92179e-11
ENSG00000106462	EZH2	-0.531908	0.00438231	ENSG00000106462	EZH2	0.294762	4.28621e-05
ENSG00000143126	CELSR2	-0.610049	0.00438673	ENSG00000143126	CELSR2	0.138283	0.00924386
ENSG00000188313	PLSCR1	0.605106	0.00440111	ENSG00000188313	PLSCR1	-0.178913	5.49077e-06
ENSG00000160131	VMA21	-0.337998	0.00440323	ENSG00000160131	VMA21	0.199245	0.00189215
ENSG00000154153	FAM134B	0.418521	0.0044154	ENSG00000154153	FAM134B	0.50071	5.0895e-06
ENSG00000060339	CCAR1	-0.294318	0.00441799	ENSG00000060339	CCAR1	0.12636	0.00107121
ENSG00000164690	SHH	0.351537	0.00441799	ENSG00000164690	SHH	0.361152	1.75191e-05
ENSG00000174306	ZHX3	-0.320942	0.00441799	ENSG00000174306	ZHX3	-0.152972	0.0152891
ENSG00000182795	C1orf116	0.416501	0.00444739	ENSG00000182795	C1orf116	-0.274456	1.78349e-18
ENSG00000205420	KRT6A	-0.786141	0.00444739	ENSG00000205420	KRT6A	-0.210556	2.68979e-14
ENSG00000170477	KRT4	-1.21839	0.00448935	ENSG00000170477	KRT4	-1.40466	2.53696e-16
ENSG00000198189	HSD17B11	0.436504	0.00460251	ENSG00000198189	HSD17B11	0.134072	0.00221475
ENSG00000115875	SRSF7	-0.327651	0.00461005	ENSG00000115875	SRSF7	0.138596	0.00136105
ENSG00000169550	MUC15	0.678304	0.00465934	ENSG00000169550	MUC15	-0.720463	0.000792363
ENSG00000130508	PXDN	0.30179	0.00468665	ENSG00000130508	PXDN	0.188481	2.57421e-14
ENSG00000107130	NCS1	-0.382223	0.00469993	ENSG00000107130	NCS1	0.143142	0.013143
ENSG00000153201	RANBP2	-0.190851	0.00478345	ENSG00000153201	RANBP2	0.0783967	0.0270021
ENSG00000132436	FIGNL1	-0.583053	0.0047869	ENSG00000132436	FIGNL1	0.1905	0.0083504
ENSG00000169894	MUC3A	0.802433	0.00482038	ENSG00000169894	MUC3A	-0.319084	9.20682e-05
ENSG00000155660	PDIA4	0.266979	0.00483768	ENSG00000155660	PDIA4	-0.0751038	0.00205339
ENSG00000102034	ELF4	0.329152	0.00493734	ENSG00000102034	ELF4	0.110603	0.0386104
ENSG00000077092	RARB	-0.529035	0.00500364	ENSG00000077092	RARB	-0.250474	0.00127925
ENSG00000149573	MPZL2	-0.322228	0.00500856	ENSG00000149573	MPZL2	-0.183025	1.79305e-05
ENSG00000176928	GCNT4	-0.52656	0.00500909	ENSG00000176928	GCNT4	0.344833	4.34906e-05
ENSG00000185404	SP140L	0.647761	0.00502805	ENSG00000185404	SP140L	-0.430398	7.22136e-06
ENSG00000143409	FAM63A	0.390374	0.00522893	ENSG00000143409	FAM63A	-0.260745	0.000924892
ENSG00000182606	TRAK1	0.231801	0.00524488	ENSG00000182606	TRAK1	-0.0891768	0.0282536
ENSG00000165119	HNRNPK	-0.206884	0.00527069	ENSG00000165119	HNRNPK	0.0634155	0.0106392
ENSG00000138750	NUP54	-0.276424	0.00527663	ENSG00000138750	NUP54	0.126993	0.0335531
ENSG00000049130	KITLG	-0.959558	0.00527765	ENSG00000049130	KITLG	0.175619	0.00344059
ENSG00000134882	UBAC2	0.251874	0.00527892	ENSG00000134882	UBAC2	-0.275197	8.73315e-09
ENSG00000136052	SLC41A2	-0.45075	0.00531349	ENSG00000136052	SLC41A2	-0.313549	5.35441e-09
ENSG00000158014	SLC30A2	0.53438	0.00537816	ENSG00000158014	SLC30A2	-0.282901	0.00603285
ENSG00000011405	PIK3C2A	-0.252843	0.00537998	ENSG00000011405	PIK3C2A	0.08601	0.026695
ENSG00000117226	GBP3	0.706171	0.0054606	ENSG00000117226	GBP3	-0.165882	0.0126817
ENSG00000154162	CDH12	0.659	0.00547874	ENSG00000154162	CDH12	0.237216	0.00455418
ENSG00000197045	GMFB	-0.472733	0.00561571	ENSG00000197045	GMFB	0.087495	0.0340271
ENSG00000109436	TBC1D9	-0.337562	0.00565343	ENSG00000109436	TBC1D9	-0.124849	0.0025534
ENSG00000105568	PPP2R1A	-0.203813	0.00568237	ENSG00000105568	PPP2R1A	-0.0753698	0.0141247
ENSG00000134247	PTGFRN	-0.303605	0.00570746	ENSG00000134247	PTGFRN	-0.123284	1.34711e-05
ENSG00000131016	AKAP12	-0.496714	0.00572723	ENSG00000131016	AKAP12	0.218606	8.85308e-08
ENSG00000008294	SPAG9	0.237533	0.00574866	ENSG00000008294	SPAG9	0.134057	0.000447519
ENSG00000146676	PURB	-0.292152	0.00577609	ENSG00000146676	PURB	0.0995667	0.0409281
ENSG00000206341	HLA-H	0.686819	0.00580721	ENSG00000206341	HLA-H	-0.238446	0.0482017
ENSG00000146083	RNF44	0.215001	0.00585014	ENSG00000146083	RNF44	0.111714	0.0335948
ENSG00000157240	FZD1	-0.607339	0.00585446	ENSG00000157240	FZD1	-0.4308	1.11227e-09
ENSG00000108424	KPNB1	-0.208348	0.00587502	ENSG00000108424	KPNB1	0.132221	1.09743e-07
ENSG00000121895	TMEM156	-0.673608	0.00588582	ENSG00000121895	TMEM156	-0.379913	3.42098e-08
ENSG00000163655	GMPS	-0.328988	0.00590426	ENSG00000163655	GMPS	0.122183	0.01124
ENSG00000242193	RP11-568K15.1	-0.538783	0.00598431	ENSG00000242193	RP11-568K15.1	-0.40959	0.000174035
ENSG00000125648	SLC25A23	0.264445	0.00601919	ENSG00000125648	SLC25A23	-0.112135	0.013915
ENSG00000154319	FAM167A	-0.556855	0.00602724	ENSG00000154319	FAM167A	0.407388	0.00377551
ENSG00000165238	WNK2	-0.858757	0.00610049	ENSG00000165238	WNK2	-0.338971	1.10025e-16
ENSG00000182944	EWSR1	-0.226116	0.00614144	ENSG00000182944	EWSR1	0.0666649	0.0336896
ENSG00000145907	G3BP1	-0.257286	0.00622083	ENSG00000145907	G3BP1	0.101043	0.000946473
ENSG00000144597	EAF1	0.262315	0.006271	ENSG00000144597	EAF1	0.157644	0.00379632
ENSG00000019144	PHLDB1	-0.382552	0.00630374	ENSG00000019144	PHLDB1	0.155461	0.00618352
ENSG00000214357	NEURL1B	-0.839728	0.00642284	ENSG00000214357	NEURL1B	0.443491	5.87364e-10
ENSG00000172780	RAB43	0.481094	0.00643955	ENSG00000172780	RAB43	-0.368368	0.0175235
ENSG00000162409	PRKAA2	-0.469532	0.00647804	ENSG00000162409	PRKAA2	-0.18701	0.00821387
ENSG00000041982	TNC	-0.835179	0.0065361	ENSG00000041982	TNC	0.834588	2.01135e-54
ENSG00000121281	ADCY7	0.312227	0.00658396	ENSG00000121281	ADCY7	0.225587	0.0052625
ENSG00000067445	TRO	-0.392533	0.00660515	ENSG00000067445	TRO	0.14586	0.0320455
ENSG00000126878	AIF1L	-0.670351	0.00661291	ENSG00000126878	AIF1L	0.276831	0.000437272
ENSG00000006555	TTC22	0.544088	0.00663706	ENSG00000006555	TTC22	-0.226038	0.0196138
ENSG00000019549	SNAI2	-0.607292	0.00664818	ENSG00000019549	SNAI2	-0.142952	0.0432631
ENSG00000060749	QSER1	-0.357793	0.00665538	ENSG00000060749	QSER1	0.228565	7.99181e-07
ENSG00000142961	MOB3C	0.609156	0.00670318	ENSG00000142961	MOB3C	-0.192189	0.0403995
ENSG00000169562	GJB1	-0.333963	0.00678709	ENSG00000169562	GJB1	-0.324765	8.54912e-11
ENSG00000102144	PGK1	-0.191121	0.00682564	ENSG00000102144	PGK1	-0.10923	0.00121481
ENSG00000157388	CACNA1D	-0.511346	0.00685586	ENSG00000157388	CACNA1D	-0.792588	5.05952e-23
ENSG00000118503	TNFAIP3	-0.499673	0.00686146	ENSG00000118503	TNFAIP3	0.0987051	0.0124472
ENSG00000139192	TAPBPL	0.569182	0.00690329	ENSG00000139192	TAPBPL	-0.707336	1.50443e-07
ENSG00000085563	ABCB1	0.732778	0.00690731	ENSG00000085563	ABCB1	-2.00832	2.32437e-39
ENSG00000150753	CCT5	-0.193872	0.00692454	ENSG00000150753	CCT5	0.128304	2.24149e-05
ENSG00000163491	NEK10	-0.919546	0.00699984	ENSG00000163491	NEK10	-0.818475	7.48768e-10
ENSG00000187720	THSD4	-0.341102	0.00699984	ENSG00000187720	THSD4	-0.789351	4.8661e-40
ENSG00000138768	USO1	0.253749	0.00711582	ENSG00000138768	USO1	0.112512	0.00163434
ENSG00000004897	CDC27	-0.291309	0.00724402	ENSG00000004897	CDC27	0.142146	0.000457571
ENSG00000004700	RECQL	-0.262718	0.00724448	ENSG00000004700	RECQL	0.174682	0.00380788
ENSG00000006210	CX3CL1	-0.646202	0.00725714	ENSG00000006210	CX3CL1	0.115351	0.021844
ENSG00000136830	FAM129B	-0.320755	0.00734906	ENSG00000136830	FAM129B	-0.166305	1.44445e-06
ENSG00000117461	PIK3R3	-0.261964	0.00762368	ENSG00000117461	PIK3R3	0.192585	0.00126445
ENSG00000063127	SLC6A16	-0.740702	0.00766748	ENSG00000063127	SLC6A16	0.361163	0.00946561
ENSG00000251562	MALAT1	0.308963	0.00769013	ENSG00000251562	MALAT1	0.119452	0.00135013
ENSG00000174992	ZG16	0.370202	0.007692	ENSG00000174992	ZG16	2.06712	4.38583e-08
ENSG00000107249	GLIS3	-0.32097	0.00771154	ENSG00000107249	GLIS3	-0.110497	0.00781655
ENSG00000143320	CRABP2	-0.831463	0.00771154	ENSG00000143320	CRABP2	0.269079	3.62669e-06
ENSG00000198700	IPO9	-0.30451	0.00773079	ENSG00000198700	IPO9	0.099753	0.00608503
ENSG00000141756	FKBP10	-0.239177	0.00781205	ENSG00000141756	FKBP10	0.0878827	0.00648503
ENSG00000168938	PPIC	0.300691	0.00783015	ENSG00000168938	PPIC	-0.165695	0.000349884
ENSG00000124942	AHNAK	-0.293692	0.00785348	ENSG00000124942	AHNAK	-0.272281	8.65005e-39
ENSG00000088881	EBF4	0.445532	0.00787514	ENSG00000088881	EBF4	0.424252	0.000192033
ENSG00000104760	FGL1	-0.772582	0.0078827	ENSG00000104760	FGL1	-1.24881	2.94055e-66
ENSG00000168542	COL3A1	-0.959898	0.00793673	ENSG00000168542	COL3A1	0.3389	1.07132e-16
ENSG00000107186	MPDZ	-0.278144	0.00797118	ENSG00000107186	MPDZ	0.241713	5.83309e-06
ENSG00000090013	BLVRB	0.422142	0.00797579	ENSG00000090013	BLVRB	-0.175495	0.0104614
ENSG00000166025	AMOTL1	-0.225799	0.00797579	ENSG00000166025	AMOTL1	-0.0938964	0.0145824
ENSG00000126261	UBA2	-0.22623	0.00803396	ENSG00000126261	UBA2	0.125337	0.00501089
ENSG00000053438	NNAT	-0.450479	0.00808616	ENSG00000053438	NNAT	0.289741	0.00331126
ENSG00000164307	ERAP1	0.374934	0.00808616	ENSG00000164307	ERAP1	-0.162333	4.65396e-06
ENSG00000163104	SMARCAD1	-0.307057	0.00809232	ENSG00000163104	SMARCAD1	0.138552	0.00549662
ENSG00000173542	MOB1B	-0.371565	0.00817421	ENSG00000173542	MOB1B	0.116626	0.032101
ENSG00000118200	CAMSAP2	-0.267949	0.00817774	ENSG00000118200	CAMSAP2	0.199439	5.51448e-05
ENSG00000157851	DPYSL5	-0.999206	0.00821649	ENSG00000157851	DPYSL5	2.54073	1.99026e-16
ENSG00000167100	SAMD14	-0.554348	0.00836264	ENSG00000167100	SAMD14	0.273622	0.044338
ENSG00000113649	TCERG1	-0.20693	0.00848478	ENSG00000113649	TCERG1	0.10022	0.0336003
ENSG00000152291	TGOLN2	0.253359	0.00852968	ENSG00000152291	TGOLN2	-0.151343	6.80564e-10
ENSG00000135374	ELF5	-0.979309	0.00856407	ENSG00000135374	ELF5	-0.40209	0.0049438
ENSG00000115461	IGFBP5	-0.825739	0.0086532	ENSG00000115461	IGFBP5	0.367118	2.38657e-24
ENSG00000179104	TMTC2	-0.534515	0.00875934	ENSG00000179104	TMTC2	-0.409084	4.28929e-08
ENSG00000111321	LTBR	0.336931	0.00880325	ENSG00000111321	LTBR	-0.253125	1.80042e-07
ENSG00000074370	ATP2A3	0.496506	0.00886088	ENSG00000074370	ATP2A3	1.03464	2.3971e-09
ENSG00000137648	TMPRSS4	0.718035	0.00886088	ENSG00000137648	TMPRSS4	-0.313629	9.77793e-05
ENSG00000174808	BTC	0.697727	0.00890759	ENSG00000174808	BTC	-0.343403	0.0138883
ENSG00000125885	MCM8	-0.495162	0.00896343	ENSG00000125885	MCM8	0.317197	0.000171199
ENSG00000154721	JAM2	-0.871979	0.00897931	ENSG00000154721	JAM2	0.799255	0.00425683
ENSG00000125869	LAMP5	-1.0127	0.00902706	ENSG00000125869	LAMP5	-1.68589	4.58531e-33
ENSG00000159593	NAE1	-0.301057	0.00909509	ENSG00000159593	NAE1	0.187579	0.000208754
ENSG00000143398	PIP5K1A	-0.231758	0.00914122	ENSG00000143398	PIP5K1A	0.113188	0.018033
ENSG00000156535	CD109	-0.556886	0.00930531	ENSG00000156535	CD109	-0.146327	0.0121546
ENSG00000153044	CENPH	-0.62863	0.00931785	ENSG00000153044	CENPH	0.198791	0.0302118
ENSG00000110713	NUP98	-0.198424	0.00938243	ENSG00000110713	NUP98	0.0927841	0.0122565
ENSG00000124839	RAB17	0.301292	0.00944093	ENSG00000124839	RAB17	-0.146653	0.0309034
ENSG00000115355	CCDC88A	-0.570771	0.00951752	ENSG00000115355	CCDC88A	0.206747	0.00119598
ENSG00000172354	GNB2	0.22739	0.0100234	ENSG00000172354	GNB2	-0.0916526	0.0266466
ENSG00000260027	HOXB7	0.523907	0.0102447	ENSG00000260027	HOXB7	2.43173	1.97742e-09
ENSG00000158966	CACHD1	-0.536568	0.0105364	ENSG00000158966	CACHD1	0.150142	0.0259123
ENSG00000101367	MAPRE1	-0.205224	0.0105761	ENSG00000101367	MAPRE1	0.169813	8.97193e-07
ENSG00000118785	SPP1	-0.787159	0.0105796	ENSG00000118785	SPP1	-0.23371	9.69935e-22
ENSG00000100031	GGT1	0.398281	0.0106309	ENSG00000100031	GGT1	-0.231818	8.58315e-05
ENSG00000164211	STARD4	-0.311397	0.0106648	ENSG00000164211	STARD4	-0.156161	0.00114548
ENSG00000234745	HLA-B	0.845762	0.010752	ENSG00000234745	HLA-B	-0.667414	3.20071e-27
ENSG00000179403	VWA1	-0.344193	0.0107702	ENSG00000179403	VWA1	-0.238913	1.35782e-06
ENSG00000171560	FGA	0.391114	0.010895	ENSG00000171560	FGA	-0.101291	0.00688066
ENSG00000113763	UNC5A	-0.976938	0.0109643	ENSG00000113763	UNC5A	-0.445898	0.01323
ENSG00000123415	SMUG1	0.29168	0.0110526	ENSG00000123415	SMUG1	-0.151952	0.0262266
ENSG00000083312	TNPO1	-0.28881	0.0110594	ENSG00000083312	TNPO1	0.220027	3.6467e-11
ENSG00000112365	ZBTB24	-0.331738	0.0110878	ENSG00000112365	ZBTB24	0.220895	0.0157022
ENSG00000184005	ST6GALNAC3	-0.496604	0.0111805	ENSG00000184005	ST6GALNAC3	0.324636	0.00271138
ENSG00000170348	TMED10	0.202056	0.0112565	ENSG00000170348	TMED10	-0.0602025	0.0355849
ENSG00000013375	PGM3	0.273692	0.0112789	ENSG00000013375	PGM3	0.105627	0.0174233
ENSG00000016490	CLCA1	-0.854822	0.0113191	ENSG00000016490	CLCA1	3.1293	1.57429e-141
ENSG00000135744	AGT	0.354726	0.0114056	ENSG00000135744	AGT	-0.541631	3.14498e-65
ENSG00000146197	SCUBE3	-0.889471	0.011459	ENSG00000146197	SCUBE3	0.811745	8.72163e-27
ENSG00000166197	NOLC1	-0.253817	0.0114665	ENSG00000166197	NOLC1	0.118506	0.00116703
ENSG00000119844	AFTPH	0.305649	0.0115643	ENSG00000119844	AFTPH	-0.121628	0.0200634
ENSG00000137393	RNF144B	-0.413587	0.0115733	ENSG00000137393	RNF144B	-0.152469	0.03164
ENSG00000112182	BACH2	-0.372091	0.0115951	ENSG00000112182	BACH2	0.30958	0.00217262
ENSG00000102763	VWA8	-0.280085	0.011691	ENSG00000102763	VWA8	-0.211217	0.000125255
ENSG00000170004	CHD3	-0.28844	0.0116979	ENSG00000170004	CHD3	-0.279453	6.0914e-19
ENSG00000156587	UBE2L6	0.849928	0.0118444	ENSG00000156587	UBE2L6	-0.443005	3.26579e-10
ENSG00000023445	BIRC3	0.464965	0.0119788	ENSG00000023445	BIRC3	-0.177569	4.0087e-05
ENSG00000205531	NAP1L4	-0.203375	0.01238	ENSG00000205531	NAP1L4	0.250022	8.65246e-10
ENSG00000136156	ITM2B	0.268418	0.0125088	ENSG00000136156	ITM2B	-0.149605	9.78839e-08
ENSG00000164603	C7orf60	-0.392169	0.0125088	ENSG00000164603	C7orf60	-0.170833	0.033195
ENSG00000120948	TARDBP	-0.217711	0.0126047	ENSG00000120948	TARDBP	0.155276	2.41659e-06
ENSG00000159399	HK2	0.463624	0.0128713	ENSG00000159399	HK2	-0.136503	0.00798137
ENSG00000166441	RPL27A	0.218995	0.013346	ENSG00000166441	RPL27A	0.0805563	0.00500173
ENSG00000112414	GPR126	-0.25629	0.0134041	ENSG00000112414	GPR126	0.201188	1.18705e-16
ENSG00000094975	SUCO	-0.290815	0.013492	ENSG00000094975	SUCO	0.300702	5.98067e-16
ENSG00000140832	MARVELD3	0.311198	0.0135326	ENSG00000140832	MARVELD3	-0.311979	9.541e-11
ENSG00000118596	SLC16A7	-0.540173	0.013541	ENSG00000118596	SLC16A7	-0.62608	3.94807e-15
ENSG00000158769	F11R	0.2749	0.0136999	ENSG00000158769	F11R	-0.226128	1.60644e-12
ENSG00000103502	CDIPT	0.200391	0.0137059	ENSG00000103502	CDIPT	-0.180631	0.00117889
ENSG00000137868	STRA6	0.393377	0.0137524	ENSG00000137868	STRA6	-0.174768	0.020981
ENSG00000130038	EFCAB4B	-0.645973	0.0137988	ENSG00000130038	EFCAB4B	-0.341022	0.00372072
ENSG00000166164	BRD7	0.215326	0.0138939	ENSG00000166164	BRD7	0.127867	0.0157118
ENSG00000067955	CBFB	-0.316411	0.0140991	ENSG00000067955	CBFB	-0.217209	5.74198e-05
ENSG00000165672	PRDX3	-0.217227	0.0141101	ENSG00000165672	PRDX3	0.318402	9.89534e-20
ENSG00000183111	ARHGEF37	0.406388	0.0141117	ENSG00000183111	ARHGEF37	-0.302559	0.00166341
ENSG00000114115	RBP1	-0.597558	0.0142517	ENSG00000114115	RBP1	0.144858	0.0123941
ENSG00000135486	HNRNPA1	-0.277492	0.0143631	ENSG00000135486	HNRNPA1	0.100178	6.59532e-05
ENSG00000124145	SDC4	-0.293303	0.014375	ENSG00000124145	SDC4	0.394511	6.7493e-50
ENSG00000143036	SLC44A3	-0.29429	0.0143893	ENSG00000143036	SLC44A3	-0.159961	9.91974e-05
ENSG00000196715	VKORC1L1	-0.199738	0.0144938	ENSG00000196715	VKORC1L1	0.194611	8.1346e-05
ENSG00000141574	SECTM1	0.890898	0.0145187	ENSG00000141574	SECTM1	-0.714525	0.00176365
ENSG00000241685	ARPC1A	0.259766	0.014529	ENSG00000241685	ARPC1A	0.0925829	0.015876
ENSG00000223380	SEC22B	0.207762	0.0145852	ENSG00000223380	SEC22B	0.130273	0.00127302
ENSG00000127603	MACF1	-0.255231	0.0146334	ENSG00000127603	MACF1	0.0672199	0.014559
ENSG00000185432	METTL7A	-0.64364	0.0146461	ENSG00000185432	METTL7A	-0.574048	2.5279e-16
ENSG00000130396	MLLT4	0.173023	0.0146839	ENSG00000130396	MLLT4	0.0748896	0.0120433
ENSG00000164393	GPR111	-0.606761	0.0147826	ENSG00000164393	GPR111	0.353404	0.000556437
ENSG00000130222	GADD45G	0.491333	0.0148085	ENSG00000130222	GADD45G	-0.303078	0.0311567
ENSG00000196172	ZNF681	-0.581007	0.0149052	ENSG00000196172	ZNF681	0.30813	0.00198912
ENSG00000139266	MARCH9	0.244818	0.0150153	ENSG00000139266	MARCH9	-0.149622	0.0305414
ENSG00000130844	ZNF331	-0.360404	0.0150421	ENSG00000130844	ZNF331	0.204181	0.0170277
ENSG00000153094	BCL2L11	0.246719	0.0151679	ENSG00000153094	BCL2L11	0.205899	0.00248543
ENSG00000104964	AES	0.269381	0.0151912	ENSG00000104964	AES	-0.285709	1.33298e-20
ENSG00000108511	HOXB6	0.448734	0.0153899	ENSG00000108511	HOXB6	2.93555	1.57787e-29
ENSG00000073464	CLCN4	0.316971	0.0155553	ENSG00000073464	CLCN4	0.213858	0.00228262
ENSG00000174640	SLCO2A1	0.286905	0.015569	ENSG00000174640	SLCO2A1	0.430257	8.11295e-31
ENSG00000196588	MKL1	-0.28463	0.0156074	ENSG00000196588	MKL1	0.154093	0.00264997
ENSG00000122852	SFTPA1	-0.466568	0.0156729	ENSG00000122852	SFTPA1	-0.478402	0.0147871
ENSG00000177614	PGBD5	-0.307926	0.0157102	ENSG00000177614	PGBD5	0.23438	0.000271251
ENSG00000123243	ITIH5	-0.87878	0.0157442	ENSG00000123243	ITIH5	-1.18312	6.08758e-127
ENSG00000119535	CSF3R	0.741	0.0157803	ENSG00000119535	CSF3R	0.633639	3.09622e-05
ENSG00000147274	RBMX	-0.282104	0.0158856	ENSG00000147274	RBMX	0.108457	0.000926776
ENSG00000163683	SMIM14	0.31979	0.0159324	ENSG00000163683	SMIM14	0.111466	0.0222641
ENSG00000141140	MYO19	-0.253761	0.0159925	ENSG00000141140	MYO19	0.147216	0.00975257
ENSG00000166925	TSC22D4	0.266824	0.0159925	ENSG00000166925	TSC22D4	-0.13494	0.0340844
ENSG00000046653	GPM6B	-0.859235	0.0162207	ENSG00000046653	GPM6B	0.186385	0.0359718
ENSG00000163389	POGLUT1	-0.294012	0.0162229	ENSG00000163389	POGLUT1	0.168133	0.0267728
ENSG00000141505	ASGR1	0.385797	0.0162493	ENSG00000141505	ASGR1	-0.348007	0.0130484
ENSG00000067066	SP100	0.639332	0.0165107	ENSG00000067066	SP100	-0.180727	0.00573418
ENSG00000102780	DGKH	-0.280766	0.0165562	ENSG00000102780	DGKH	-0.132189	0.0114126
ENSG00000197535	MYO5A	-0.385344	0.016833	ENSG00000197535	MYO5A	0.116677	0.0371162
ENSG00000114638	UPK1B	-0.348294	0.0172252	ENSG00000114638	UPK1B	-0.175549	7.96339e-07
ENSG00000187446	CHP1	0.218905	0.0172896	ENSG00000187446	CHP1	-0.169947	4.31318e-07
ENSG00000173597	SULT1B1	-0.441074	0.0175224	ENSG00000173597	SULT1B1	0.217482	0.0218552
ENSG00000128283	CDC42EP1	-0.248058	0.0175381	ENSG00000128283	CDC42EP1	-0.155315	0.00046033
ENSG00000163082	SGPP2	0.295059	0.0177392	ENSG00000163082	SGPP2	-0.230568	5.08304e-06
ENSG00000205659	LIN52	0.331463	0.01783	ENSG00000205659	LIN52	0.204346	0.0321564
ENSG00000125868	DSTN	-0.217336	0.0178479	ENSG00000125868	DSTN	-0.122074	1.02172e-05
ENSG00000046604	DSG2	0.211655	0.0178827	ENSG00000046604	DSG2	-0.18278	5.94358e-11
ENSG00000181904	C5orf24	-0.313045	0.0178862	ENSG00000181904	C5orf24	0.126338	0.0166806
ENSG00000184347	SLIT3	-0.740191	0.0181242	ENSG00000184347	SLIT3	0.403968	0.00202494
ENSG00000135525	MAP7	0.180486	0.0184318	ENSG00000135525	MAP7	-0.136119	0.00343556
ENSG00000104140	RHOV	-0.424732	0.018557	ENSG00000104140	RHOV	-0.144732	0.0428455
ENSG00000186340	THBS2	0.836751	0.0186332	ENSG00000186340	THBS2	-0.292538	0.0356916
ENSG00000134812	GIF	0.564756	0.018733	ENSG00000134812	GIF	1.62307	0.000455595
ENSG00000124143	ARHGAP40	-0.741151	0.0187718	ENSG00000124143	ARHGAP40	-0.367683	0.00391706
ENSG00000144668	ITGA9	-0.756324	0.0187927	ENSG00000144668	ITGA9	0.81134	0.000237156
ENSG00000197249	SERPINA1	0.400837	0.0188046	ENSG00000197249	SERPINA1	-0.170198	1.05928e-11
ENSG00000099834	CDHR5	0.583137	0.0188321	ENSG00000099834	CDHR5	0.168209	0.0282536
ENSG00000069702	TGFBR3	-0.40705	0.0188408	ENSG00000069702	TGFBR3	0.402879	0.000930709
ENSG00000115290	GRB14	-0.410881	0.01887	ENSG00000115290	GRB14	-0.850805	3.54198e-12
ENSG00000101098	RIMS4	-0.831797	0.0191191	ENSG00000101098	RIMS4	0.455433	0.0161588
ENSG00000180998	GPR137C	-0.768369	0.0191191	ENSG00000180998	GPR137C	0.312444	0.0150067
ENSG00000027697	IFNGR1	0.274485	0.0192756	ENSG00000027697	IFNGR1	-0.140319	0.000466251
ENSG00000079739	PGM1	-0.252539	0.0193937	ENSG00000079739	PGM1	-0.337974	9.71956e-13
ENSG00000128602	SMO	-0.496059	0.0198309	ENSG00000128602	SMO	0.121229	0.0399736
ENSG00000142449	FBN3	-0.805938	0.019908	ENSG00000142449	FBN3	0.725356	0.000367685
ENSG00000085117	CD82	-0.414228	0.0199721	ENSG00000085117	CD82	-0.324504	1.17728e-05
ENSG00000006015	C19orf60	-0.287749	0.0200295	ENSG00000006015	C19orf60	-0.209142	0.0207824
ENSG00000141380	SS18	-0.192508	0.0200886	ENSG00000141380	SS18	0.109863	0.00953953
ENSG00000143162	CREG1	0.282236	0.0201746	ENSG00000143162	CREG1	-0.152313	0.000585356
ENSG00000128335	APOL2	0.47794	0.0206605	ENSG00000128335	APOL2	-0.460368	5.7172e-13
ENSG00000178445	GLDC	-0.339775	0.0207911	ENSG00000178445	GLDC	0.2059	0.0029511
ENSG00000100934	SEC23A	-0.206087	0.0208449	ENSG00000100934	SEC23A	0.134095	0.00192054
ENSG00000022840	RNF10	0.197227	0.0210526	ENSG00000022840	RNF10	-0.091289	0.0208022
ENSG00000196533	C1orf186	-0.765946	0.0212914	ENSG00000196533	C1orf186	-1.35335	1.88388e-10
ENSG00000143797	MBOAT2	-0.32545	0.0213606	ENSG00000143797	MBOAT2	0.166918	0.00562243
ENSG00000101349	PAK7	-0.754864	0.0214175	ENSG00000101349	PAK7	-1.59023	1.97493e-06
ENSG00000140853	NLRC5	0.792632	0.0214176	ENSG00000140853	NLRC5	-0.466762	0.00873798
ENSG00000184381	PLA2G6	0.322626	0.0215057	ENSG00000184381	PLA2G6	-0.16757	0.0479082
ENSG00000113889	KNG1	0.481848	0.0216654	ENSG00000113889	KNG1	-1.41512	0.000130875
ENSG00000119922	IFIT2	0.785106	0.0216951	ENSG00000119922	IFIT2	-1.19332	1.95813e-20
ENSG00000213722	DDAH2	0.198275	0.0217417	ENSG00000213722	DDAH2	0.132835	0.0172947
ENSG00000125170	DOK4	0.277578	0.0218411	ENSG00000125170	DOK4	-0.130625	0.00383441
ENSG00000173432	SAA1	0.675815	0.0222104	ENSG00000173432	SAA1	-0.175929	0.0145934
ENSG00000183018	SPNS2	0.411218	0.0222682	ENSG00000183018	SPNS2	-1.195	7.63503e-70
ENSG00000170745	KCNS3	0.424334	0.0225362	ENSG00000170745	KCNS3	0.18153	0.0282536
ENSG00000171914	TLN2	-0.322869	0.0225362	ENSG00000171914	TLN2	0.192093	0.00557136
ENSG00000147224	PRPS1	-0.295213	0.0225759	ENSG00000147224	PRPS1	0.214887	0.000221319
ENSG00000242265	PEG10	-0.596111	0.0227274	ENSG00000242265	PEG10	0.33094	1.82081e-21
ENSG00000160991	ORAI2	-0.273967	0.0227791	ENSG00000160991	ORAI2	0.133257	0.00734164
ENSG00000120539	MASTL	-0.297954	0.0230243	ENSG00000120539	MASTL	0.201562	0.00180882
ENSG00000073008	PVR	0.245961	0.0231963	ENSG00000073008	PVR	0.135403	0.000174681
ENSG00000107937	GTPBP4	-0.239705	0.0233692	ENSG00000107937	GTPBP4	0.152496	0.0018712
ENSG00000068079	IFI35	0.703573	0.0234408	ENSG00000068079	IFI35	-0.256796	0.0198907
ENSG00000168952	STXBP6	-0.443807	0.0234593	ENSG00000168952	STXBP6	0.258518	0.0179489
ENSG00000177731	FLII	0.213173	0.0240444	ENSG00000177731	FLII	-0.111532	0.00111128
ENSG00000165061	ZMAT4	-0.667801	0.0241831	ENSG00000165061	ZMAT4	-0.282126	0.0412319
ENSG00000101608	MYL12A	0.211876	0.0242104	ENSG00000101608	MYL12A	-0.313622	2.9945e-30
ENSG00000166337	TAF10	0.241725	0.0244393	ENSG00000166337	TAF10	-0.121015	0.0306446
ENSG00000168497	SDPR	-0.573262	0.0244606	ENSG00000168497	SDPR	-0.532003	2.08061e-05
ENSG00000174327	SLC16A13	0.313135	0.0245341	ENSG00000174327	SLC16A13	-0.187531	0.0133224
ENSG00000144285	SCN1A	-0.595122	0.0246244	ENSG00000144285	SCN1A	-2.16621	7.65609e-11
ENSG00000136048	DRAM1	-0.298417	0.0246273	ENSG00000136048	DRAM1	-0.118732	0.044503
ENSG00000005206	SPPL2B	0.305054	0.0246908	ENSG00000005206	SPPL2B	-0.150269	0.0102991
ENSG00000108244	KRT23	0.29318	0.0248152	ENSG00000108244	KRT23	-0.88879	9.50095e-33
ENSG00000117877	CD3EAP	-0.352823	0.024928	ENSG00000117877	CD3EAP	0.184949	0.034669
ENSG00000125944	HNRNPR	-0.238561	0.0250341	ENSG00000125944	HNRNPR	0.113279	0.0011541
ENSG00000182010	RTKN2	-0.330496	0.0251961	ENSG00000182010	RTKN2	0.277028	0.00280437
ENSG00000198910	L1CAM	-0.734204	0.0253438	ENSG00000198910	L1CAM	0.63827	4.46218e-06
ENSG00000169432	SCN9A	-0.524176	0.0255186	ENSG00000169432	SCN9A	-0.549197	3.5295e-20
ENSG00000132170	PPARG	0.321948	0.0255549	ENSG00000132170	PPARG	0.352674	7.54489e-08
ENSG00000146966	DENND2A	-0.581716	0.0255849	ENSG00000146966	DENND2A	1.02959	2.01364e-07
ENSG00000101680	LAMA1	-0.758428	0.0257401	ENSG00000101680	LAMA1	0.272099	5.89457e-16
ENSG00000150347	ARID5B	-0.318519	0.0257401	ENSG00000150347	ARID5B	-0.185051	0.00606803
ENSG00000101144	BMP7	-0.753033	0.0258913	ENSG00000101144	BMP7	0.585313	0.00059339
ENSG00000005893	LAMP2	0.216053	0.0260182	ENSG00000005893	LAMP2	-0.121664	2.41389e-05
ENSG00000140688	C16orf58	0.199934	0.0260621	ENSG00000140688	C16orf58	-0.122249	0.0108728
ENSG00000153989	NUS1	-0.247218	0.0260873	ENSG00000153989	NUS1	0.130882	0.0359884
ENSG00000120889	TNFRSF10B	0.200979	0.0261488	ENSG00000120889	TNFRSF10B	0.0636413	0.0282536
ENSG00000034053	APBA2	-0.626626	0.0263091	ENSG00000034053	APBA2	0.31744	0.000540985
ENSG00000100647	KIAA0247	0.24255	0.0263091	ENSG00000100647	KIAA0247	-0.10245	0.0289269
ENSG00000205726	ITSN1	-0.201275	0.0264723	ENSG00000205726	ITSN1	0.152068	0.00155531
ENSG00000054611	TBC1D22A	0.21683	0.0266667	ENSG00000054611	TBC1D22A	-0.163974	0.0167793
ENSG00000142661	MYOM3	-0.494279	0.0268331	ENSG00000142661	MYOM3	0.939002	0.000758939
ENSG00000113722	CDX1	0.447287	0.0268407	ENSG00000113722	CDX1	0.282853	0.0425236
ENSG00000128606	LRRC17	-0.735608	0.0270399	ENSG00000128606	LRRC17	0.324302	0.0116257
ENSG00000169100	SLC25A6	0.204938	0.0272712	ENSG00000169100	SLC25A6	-0.181166	1.25541e-06
ENSG00000134030	CTIF	-0.317795	0.0277789	ENSG00000134030	CTIF	-0.244625	0.000150046
ENSG00000162607	USP1	-0.326439	0.0278463	ENSG00000162607	USP1	0.115857	0.037082
ENSG00000096746	HNRNPH3	-0.204028	0.0280676	ENSG00000096746	HNRNPH3	0.136741	0.000219012
ENSG00000171346	KRT15	-0.373321	0.0283441	ENSG00000171346	KRT15	-0.197049	0.0263264
ENSG00000183844	FAM3B	0.61683	0.0283441	ENSG00000183844	FAM3B	-0.73666	9.51281e-10
ENSG00000103995	CEP152	-0.428596	0.0285644	ENSG00000103995	CEP152	0.214039	0.0195276
ENSG00000174695	TMEM167A	-0.266621	0.0291507	ENSG00000174695	TMEM167A	0.162009	1.57764e-06
ENSG00000160703	NLRX1	0.268474	0.0293022	ENSG00000160703	NLRX1	-0.276014	0.00128497
ENSG00000092421	SEMA6A	0.274067	0.0293948	ENSG00000092421	SEMA6A	0.153442	2.08647e-06
ENSG00000182836	PLCXD3	-0.632205	0.0297385	ENSG00000182836	PLCXD3	0.357723	0.00279827
ENSG00000099889	ARVCF	0.215186	0.0299635	ENSG00000099889	ARVCF	0.129914	0.0424844
ENSG00000179933	C14orf119	0.186083	0.0299635	ENSG00000179933	C14orf119	0.11579	0.0335948
ENSG00000205339	IPO7	-0.203503	0.0299635	ENSG00000205339	IPO7	0.114108	5.4295e-05
ENSG00000227906	SNAP25-AS1	-0.668515	0.0302393	ENSG00000227906	SNAP25-AS1	0.286174	0.0305006
ENSG00000221926	TRIM16	-0.256813	0.0302477	ENSG00000221926	TRIM16	-0.143139	0.0225434
ENSG00000162694	EXTL2	-0.303186	0.0307275	ENSG00000162694	EXTL2	-0.160725	0.0223485
ENSG00000108679	LGALS3BP	0.523919	0.0308289	ENSG00000108679	LGALS3BP	-0.210712	4.57074e-11
ENSG00000165175	MID1IP1	0.239253	0.0311999	ENSG00000165175	MID1IP1	-0.278978	4.86459e-07
ENSG00000175899	A2M	0.400548	0.0313637	ENSG00000175899	A2M	0.158556	0.0217844
ENSG00000135111	TBX3	0.355946	0.0315914	ENSG00000135111	TBX3	0.43259	0.00022116
ENSG00000139144	PIK3C2G	-0.563749	0.0316005	ENSG00000139144	PIK3C2G	-0.251859	0.000179262
ENSG00000184611	KCNH7	-0.655831	0.0317778	ENSG00000184611	KCNH7	0.373876	0.0158457
ENSG00000123838	C4BPA	-0.424705	0.0318194	ENSG00000123838	C4BPA	-0.651447	3.18963e-17
ENSG00000080824	HSP90AA1	0.212227	0.0319889	ENSG00000080824	HSP90AA1	0.227818	1.37257e-19
ENSG00000135624	CCT7	-0.176884	0.0320458	ENSG00000135624	CCT7	0.0816836	0.0202332
ENSG00000179862	CITED4	-0.354878	0.0321477	ENSG00000179862	CITED4	-0.406751	0.000406944
ENSG00000238266	LINC00707	-0.633577	0.0321477	ENSG00000238266	LINC00707	-0.832895	0.00157731
ENSG00000180758	GPR157	0.307469	0.0322314	ENSG00000180758	GPR157	0.169914	0.0126945
ENSG00000251664	PCDHA12	-0.24461	0.0327521	ENSG00000251664	PCDHA12	-0.178163	0.0247934
ENSG00000148735	PLEKHS1	-0.698579	0.0327734	ENSG00000148735	PLEKHS1	-1.22434	4.83963e-05
ENSG00000204634	TBC1D8	0.301577	0.032918	ENSG00000204634	TBC1D8	-0.243189	4.5659e-06
ENSG00000171310	CHST11	-0.350785	0.033041	ENSG00000171310	CHST11	-0.226276	0.00338339
ENSG00000075213	SEMA3A	-0.317189	0.0330828	ENSG00000075213	SEMA3A	-0.242248	0.000950985
ENSG00000115594	IL1R1	-0.416207	0.033111	ENSG00000115594	IL1R1	-0.78404	1.21932e-61
ENSG00000133985	TTC9	0.322861	0.033111	ENSG00000133985	TTC9	-0.163197	0.00383441
ENSG00000165475	CRYL1	0.322107	0.0333537	ENSG00000165475	CRYL1	-0.229004	0.00258618
ENSG00000116299	KIAA1324	-0.580424	0.0334536	ENSG00000116299	KIAA1324	0.92082	3.36723e-05
ENSG00000170876	TMEM43	0.179209	0.033807	ENSG00000170876	TMEM43	-0.115251	0.0109612
ENSG00000170961	HAS2	-0.615478	0.0339788	ENSG00000170961	HAS2	-0.400123	0.000307372
ENSG00000196405	EVL	-0.241046	0.0341971	ENSG00000196405	EVL	0.130704	0.0180383
ENSG00000158234	FAIM	-0.34624	0.034216	ENSG00000158234	FAIM	-0.203249	0.0123644
ENSG00000084710	EFR3B	-0.626886	0.0343156	ENSG00000084710	EFR3B	1.02508	7.13898e-06
ENSG00000171016	PYGO1	-0.647212	0.0343699	ENSG00000171016	PYGO1	0.50184	0.000637115
ENSG00000102837	OLFM4	-0.540636	0.0345301	ENSG00000102837	OLFM4	-2.05653	5.41467e-208
ENSG00000108242	CYP2C18	0.387094	0.0347274	ENSG00000108242	CYP2C18	-0.335193	0.00102196
ENSG00000160767	FAM189B	0.229955	0.0347274	ENSG00000160767	FAM189B	-0.259519	6.04693e-05
ENSG00000072657	TRHDE	-0.510865	0.0348306	ENSG00000072657	TRHDE	-0.256192	0.0468801
ENSG00000177600	RPLP2	0.182416	0.0348606	ENSG00000177600	RPLP2	-0.0741438	0.0206939
ENSG00000108551	RASD1	0.386722	0.0348742	ENSG00000108551	RASD1	-0.916681	2.64654e-15
ENSG00000118640	VAMP8	0.283945	0.0350363	ENSG00000118640	VAMP8	-0.17026	1.9156e-05
ENSG00000259431	THTPA	0.45849	0.0350363	ENSG00000259431	THTPA	-0.412629	0.00773091
ENSG00000154556	SORBS2	-0.335023	0.035126	ENSG00000154556	SORBS2	-0.460719	9.98867e-24
ENSG00000079950	STX7	0.252653	0.0354647	ENSG00000079950	STX7	-0.0780946	0.0487906
ENSG00000135940	COX5B	0.229523	0.0354937	ENSG00000135940	COX5B	-0.115504	0.0282536
ENSG00000166068	SPRED1	0.240071	0.035971	ENSG00000166068	SPRED1	0.158211	0.00102647
ENSG00000101846	STS	-0.208312	0.0361268	ENSG00000101846	STS	-0.216751	2.08751e-07
ENSG00000112782	CLIC5	0.318158	0.0361936	ENSG00000112782	CLIC5	-0.161434	0.0316744
ENSG00000145721	LIX1	-0.300758	0.0361936	ENSG00000145721	LIX1	0.692665	0.00361494
ENSG00000171365	CLCN5	-0.261374	0.0362214	ENSG00000171365	CLCN5	0.162439	0.0029397
ENSG00000104331	IMPAD1	-0.216186	0.0363401	ENSG00000104331	IMPAD1	0.179877	1.26346e-08
ENSG00000101966	XIAP	0.21385	0.0364623	ENSG00000101966	XIAP	0.115444	0.0204326
ENSG00000196376	SLC35F1	-0.666044	0.0364623	ENSG00000196376	SLC35F1	0.339256	0.0277832
ENSG00000153707	PTPRD	-0.498704	0.03658	ENSG00000153707	PTPRD	0.319544	0.00139219
ENSG00000154265	ABCA5	0.335856	0.0372378	ENSG00000154265	ABCA5	-0.169687	0.0196138
ENSG00000111912	NCOA7	0.33624	0.0374764	ENSG00000111912	NCOA7	0.13041	0.00407263
ENSG00000104774	MAN2B1	0.190662	0.0374885	ENSG00000104774	MAN2B1	-0.0882164	0.0438022
ENSG00000002933	TMEM176A	0.521378	0.0375253	ENSG00000002933	TMEM176A	-0.243743	0.0102991
ENSG00000225792	AC004540.4	-0.44467	0.0376557	ENSG00000225792	AC004540.4	-0.518196	0.00843832
ENSG00000048991	R3HDM1	-0.232674	0.0377145	ENSG00000048991	R3HDM1	0.191801	0.000552192
ENSG00000118680	MYL12B	0.185231	0.0377608	ENSG00000118680	MYL12B	-0.074539	0.0280548
ENSG00000132182	NUP210	-0.354562	0.037839	ENSG00000132182	NUP210	0.205521	5.93807e-07
ENSG00000112379	KIAA1244	0.216736	0.0379667	ENSG00000112379	KIAA1244	-0.328029	6.64989e-17
ENSG00000132698	RAB25	0.240044	0.0382206	ENSG00000132698	RAB25	-0.132032	0.00117526
ENSG00000169714	CNBP	0.180702	0.0383421	ENSG00000169714	CNBP	0.0768178	0.0464489
ENSG00000156162	DPY19L4	-0.265769	0.0384387	ENSG00000156162	DPY19L4	0.192887	0.000394757
ENSG00000118564	FBXL5	0.235246	0.0387339	ENSG00000118564	FBXL5	-0.298647	8.47064e-12
ENSG00000135956	TMEM127	0.223976	0.0387942	ENSG00000135956	TMEM127	-0.0900524	0.0308264
ENSG00000104695	PPP2CB	0.18251	0.0388158	ENSG00000104695	PPP2CB	0.173547	0.000119271
ENSG00000172602	RND1	0.333091	0.0388839	ENSG00000172602	RND1	0.570237	3.06595e-14
ENSG00000057657	PRDM1	0.310493	0.0392457	ENSG00000057657	PRDM1	0.232116	0.0337054
ENSG00000140092	FBLN5	0.335713	0.0393325	ENSG00000140092	FBLN5	-0.692393	1.36514e-09
ENSG00000135144	DTX1	-0.653388	0.0393637	ENSG00000135144	DTX1	-2.15389	2.05433e-11
ENSG00000100697	DICER1	-0.174984	0.0393758	ENSG00000100697	DICER1	0.278698	1.18222e-19
ENSG00000164818	HEATR2	-0.233594	0.0395019	ENSG00000164818	HEATR2	0.130808	0.0272219
ENSG00000233101	HOXB-AS3	0.580741	0.0395019	ENSG00000233101	HOXB-AS3	1.30042	0.00113989
ENSG00000099194	SCD	-0.223018	0.0395873	ENSG00000099194	SCD	-0.182648	2.2958e-19
ENSG00000163811	WDR43	-0.207952	0.0397359	ENSG00000163811	WDR43	0.138115	0.0083504
ENSG00000146757	ZNF92	-0.332812	0.0398589	ENSG00000146757	ZNF92	0.164562	0.0402123
ENSG00000163701	IL17RE	-0.328017	0.0398616	ENSG00000163701	IL17RE	-0.2232	0.0040125
ENSG00000109738	GLRB	-0.46437	0.0398625	ENSG00000109738	GLRB	-0.277823	0.00606301
ENSG00000185885	IFITM1	0.647507	0.0398635	ENSG00000185885	IFITM1	-0.246254	0.0173796
ENSG00000163950	SLBP	-0.233826	0.0401965	ENSG00000163950	SLBP	0.121589	0.0433852
ENSG00000119139	TJP2	0.233439	0.0402581	ENSG00000119139	TJP2	0.133194	9.48843e-06
ENSG00000174498	IGDCC3	-0.605644	0.0403508	ENSG00000174498	IGDCC3	1.80449	2.49528e-19
ENSG00000139117	CPNE8	0.264231	0.0404325	ENSG00000139117	CPNE8	0.196218	0.0040125
ENSG00000007202	KIAA0100	-0.170827	0.0404648	ENSG00000007202	KIAA0100	-0.11435	3.78401e-05
ENSG00000167880	EVPL	-0.339541	0.0409081	ENSG00000167880	EVPL	-0.309387	0.000481816
ENSG00000165943	MOAP1	0.209884	0.0411643	ENSG00000165943	MOAP1	-0.217804	0.00212048
ENSG00000197956	S100A6	0.327568	0.0414472	ENSG00000197956	S100A6	-0.224241	4.89623e-10
ENSG00000156096	UGT2B4	-0.420666	0.0415025	ENSG00000156096	UGT2B4	-0.214076	4.23318e-05
ENSG00000072210	ALDH3A2	-0.296565	0.0415854	ENSG00000072210	ALDH3A2	0.166872	0.000267703
ENSG00000114790	ARHGEF26	-0.315322	0.0416033	ENSG00000114790	ARHGEF26	-0.272328	0.00014901
ENSG00000004487	KDM1A	-0.213986	0.0416224	ENSG00000004487	KDM1A	0.110281	0.0021585
ENSG00000167333	TRIM68	0.272824	0.0418326	ENSG00000167333	TRIM68	-0.15925	0.0475944
ENSG00000173193	PARP14	0.538434	0.0421725	ENSG00000173193	PARP14	-0.180432	0.000107965
ENSG00000122547	EEPD1	-0.246664	0.0424481	ENSG00000122547	EEPD1	-0.19696	0.00288756
ENSG00000139517	LNX2	0.202231	0.0425291	ENSG00000139517	LNX2	-0.171639	0.00078636
ENSG00000125266	EFNB2	-0.151364	0.0428059	ENSG00000125266	EFNB2	0.172071	0.00010836
ENSG00000086061	DNAJA1	0.248452	0.0429001	ENSG00000086061	DNAJA1	0.110215	0.000837611
ENSG00000135116	HRK	0.615887	0.0429633	ENSG00000135116	HRK	0.404382	0.0152891
ENSG00000176399	DMRTA1	-0.39588	0.0430637	ENSG00000176399	DMRTA1	-0.364492	4.41775e-05
ENSG00000176971	FIBIN	0.614855	0.0435232	ENSG00000176971	FIBIN	-0.468097	0.00770738
ENSG00000167244	IGF2	-0.315978	0.0435645	ENSG00000167244	IGF2	0.143161	0.000321244
ENSG00000135862	LAMC1	-0.181345	0.0437346	ENSG00000135862	LAMC1	0.0822318	6.91002e-05
ENSG00000168280	KIF5C	-0.373747	0.043883	ENSG00000168280	KIF5C	0.750279	1.12452e-19
ENSG00000250479	CHCHD10	0.321843	0.043883	ENSG00000250479	CHCHD10	-0.423334	3.22099e-05
ENSG00000145945	FAM50B	0.499394	0.0439446	ENSG00000145945	FAM50B	-0.746471	0.000448203
ENSG00000100580	TMED8	-0.240486	0.0440571	ENSG00000100580	TMED8	0.136501	0.0262266
ENSG00000147155	EBP	-0.175141	0.0442231	ENSG00000147155	EBP	-0.139204	0.001849
ENSG00000140511	HAPLN3	-0.300336	0.0442461	ENSG00000140511	HAPLN3	0.375234	0.00580728
ENSG00000224769	AC069213.1	0.548762	0.0442982	ENSG00000224769	AC069213.1	-0.585669	0.00386353
ENSG00000175216	CKAP5	-0.208401	0.0444346	ENSG00000175216	CKAP5	0.155751	5.01639e-07
ENSG00000138496	PARP9	0.516466	0.0446632	ENSG00000138496	PARP9	-0.160352	0.00620973
ENSG00000139687	RB1	-0.243369	0.0446792	ENSG00000139687	RB1	0.195993	6.37355e-05
ENSG00000162458	FBLIM1	0.193236	0.0449258	ENSG00000162458	FBLIM1	-0.0850336	0.0237687
ENSG00000127184	COX7C	0.174519	0.0452196	ENSG00000127184	COX7C	-0.104059	0.00724252
ENSG00000175029	CTBP2	0.155334	0.0452233	ENSG00000175029	CTBP2	0.160921	4.51143e-05
ENSG00000024862	CCDC28A	0.351346	0.045766	ENSG00000024862	CCDC28A	-0.534901	0.000269931
ENSG00000104290	FZD3	-0.290097	0.045887	ENSG00000104290	FZD3	0.284757	1.18974e-06
ENSG00000221963	APOL6	0.565789	0.0462625	ENSG00000221963	APOL6	-0.284397	4.0338e-05
ENSG00000085511	MAP3K4	-0.296942	0.0463009	ENSG00000085511	MAP3K4	-0.197675	0.000654822
ENSG00000123908	AGO2	-0.236268	0.0463533	ENSG00000123908	AGO2	0.155588	0.0143907
ENSG00000149639	SOGA1	-0.292732	0.0463844	ENSG00000149639	SOGA1	0.0928607	0.0258283
ENSG00000034677	RNF19A	-0.221572	0.0467892	ENSG00000034677	RNF19A	-0.202914	1.82615e-07
ENSG00000183778	B3GALT5	0.32393	0.0470058	ENSG00000183778	B3GALT5	-0.264042	7.7151e-05
ENSG00000172716	SLFN11	-0.594459	0.0472233	ENSG00000172716	SLFN11	-0.826182	0.000284771
ENSG00000085276	MECOM	-0.282343	0.0473711	ENSG00000085276	MECOM	0.131648	0.00953953
ENSG00000105290	APLP1	-0.397578	0.0473711	ENSG00000105290	APLP1	0.611941	1.5759e-05
ENSG00000262943	ALOX12P2	0.402674	0.0475507	ENSG00000262943	ALOX12P2	-0.281692	0.0145421
ENSG00000140299	BNIP2	-0.212497	0.0476597	ENSG00000140299	BNIP2	0.112419	0.0368174
ENSG00000154917	RAB6B	0.280204	0.0477716	ENSG00000154917	RAB6B	-0.277745	0.000466251
ENSG00000134873	CLDN10	0.491915	0.0479595	ENSG00000134873	CLDN10	-1.37829	1.06729e-43
ENSG00000102871	TRADD	0.290538	0.0480146	ENSG00000102871	TRADD	-0.157534	0.0474635
ENSG00000229314	ORM1	0.5282	0.0481549	ENSG00000229314	ORM1	-0.948794	5.53337e-07
ENSG00000130813	C19orf66	0.515253	0.0485077	ENSG00000130813	C19orf66	-0.596916	9.25889e-14
ENSG00000109193	SULT1E1	-0.579272	0.0485487	ENSG00000109193	SULT1E1	0.288957	3.29121e-06
ENSG00000198265	HELZ	-0.212838	0.0485901	ENSG00000198265	HELZ	-0.223734	2.52558e-17
ENSG00000260996	RP13-122B23.8	-0.580159	0.0486256	ENSG00000260996	RP13-122B23.8	-0.271287	0.0444549
ENSG00000124098	FAM210B	-0.185107	0.0488175	ENSG00000124098	FAM210B	0.0918943	0.0342105
ENSG00000151726	ACSL1	0.272301	0.0493277	ENSG00000151726	ACSL1	-0.304558	6.76839e-10
ENSG00000160932	LY6E	0.373165	0.0494437	ENSG00000160932	LY6E	-0.205512	5.43562e-06
ENSG00000037474	NSUN2	-0.180427	0.0494721	ENSG00000037474	NSUN2	0.109907	0.0217921
ENSG00000104442	ARMC1	-0.277674	0.049729	ENSG00000104442	ARMC1	0.150709	0.010165
ENSG00000173821	RNF213	0.487665	0.0498475	ENSG00000173821	RNF213	-0.153345	3.70364e-07
